# Supplementary material for: How to find soluble proteins: a comprehensive analysis of alpha/beta hydrolases for recombinant expression in E. coli
Source: BMC Genomics. 2005 Apr 2;6:49. doi: 10.1186/1471-2164-6-49 (PMC1079826; doi:10.1186/1471-2164-6-49)
Supplement: Additional File 2 — All hydrolases in the analysis were grouped by homologous families and superfamilies. The format is UNIX plain text. [file 1471-2164-6-49-S2.txt]

########################################################################################################## 
#################  Superfamily : Sfam based on GI 31195087 ,    ID: 41 ################
########################################################################################################## 

Homologous family : Hfam based on GI 31195087 ,    ID: 126

ID    protein_name                                           genus               species             sequence_id    CV-CV'    z-score_CV-CV' solubility   probability    charge    z-score_charge turn      z-score_turn   R       K       D       E       N       G       P       S       length    structure      reference           
 1446 ENSANGP00000001474                                     Anopheles           gambiae PEST         2164          -1.45      0              1            0.81          -0.095     0              0.198     0              0.042   0.023   0.053   0.076   0.008   0.092   0.061   0.038   262      no structure   (gi  31195087)  (genbank  EAA02254)  (gi  21290109)  

                                                                                                    mean of family: -1.45                                                -0.095                    0.198                    0.042   0.023   0.053   0.076   0.008   0.092   0.061   0.038   262    
                                                                                                standard deviation:  0                                                    0                        0                        0       0       0       0       0       0       0       0       0      

                                                                                               mean of superfamily: -1.45                                                -0.095                    0.198                    0.042   0.023   0.053   0.076   0.008   0.092   0.061   0.038   262    
                                                                                                standard deviation:  0                                                    0                        0                        0       0       0       0       0       0       0       0       0      

########################################################################################################## 
#################  Superfamily : Sfam based on GI 30173222 ,    ID: 40 ################
########################################################################################################## 

Homologous family : Hfam based on GI 30173222 ,    ID: 108

ID    protein_name                                           genus               species             sequence_id    CV-CV'    z-score_CV-CV' solubility   probability    charge    z-score_charge turn      z-score_turn   R       K       D       E       N       G       P       S       length    structure      reference           
 1369 Sigma factor sigB regulation protein rsbQ              Bacillus            subtilis             2083          -0.92     -0.71           1            0.71          -0.086     0.71           0.216    -0.71           0.041   0.041   0.067   0.071   0.026   0.067   0.056   0.067   269      no structure   (swissprot  O07015)  (gi  30173222)  (pir  )  (gi  7450662)  (embl  CAB08011)  (gi  1945717)  
 1499 probable hydrolase                                     Streptomyces        coelicolor           2227          -0.9       0.71           1            0.71          -0.101    -0.71           0.245     0.71           0.063   0       0.082   0.052   0.033   0.086   0.067   0.059   269      no structure   (pir  )  (gi  7480762)  

                                                                                                    mean of family: -0.91                                                -0.093                    0.23                     0.052   0.02    0.074   0.061   0.03    0.076   0.061   0.063   269    
                                                                                                standard deviation:  0.01                                                 0.011                    0.021                    0.016   0.029   0.011   0.013   0.005   0.013   0.008   0.005   0      

                                                                                               mean of superfamily: -0.91                                                -0.093                    0.23                     0.052   0.02    0.074   0.061   0.03    0.076   0.061   0.063   269    
                                                                                                standard deviation:  0.01                                                 0.011                    0.021                    0.016   0.029   0.011   0.013   0.005   0.013   0.008   0.005   0      

########################################################################################################## 
#################  Superfamily : Sfam based on GI 729450 ,    ID: 30 ################
########################################################################################################## 

Homologous family : Hfam based on GI 25515006 ,    ID: 92

ID    protein_name                                           genus               species             sequence_id    CV-CV'    z-score_CV-CV' solubility   probability    charge    z-score_charge turn      z-score_turn   R       K       D       E       N       G       P       S       length    structure      reference           
 1276 carboxylesterase homolog lin2546 [imported]            Listeria            innocua              1981          -1.95     -0.71           1            0.88          -0.099    -0.71           0.174     0              0.036   0.065   0.077   0.093   0.053   0.069   0.032   0.02    247      no structure   (pir  )  (gi  25515867)  
 1266 carboxylesterase homolog lmo2452 [imported]            Listeria            monocytogenes        1970          -1.83      0.71           1            0.87          -0.095     0.71           0.174     0              0.036   0.065   0.073   0.093   0.053   0.069   0.032   0.02    247      no structure   (pir  )  (gi  25515006)  

                                                                                                    mean of family: -1.89                                                -0.097                    0.174                    0.036   0.065   0.075   0.093   0.053   0.069   0.032   0.02    247    
                                                                                                standard deviation:  0.08                                                 0.003                    0                        0       0       0.003   0       0       0       0       0       0      

                                                                                               mean of superfamily: -0.77                                                -0.074                    0.204                    0.04    0.064   0.061   0.087   0.03    0.076   0.047   0.05    252    
                                                                                                standard deviation:  0.96                                                 0.024                    0.024                    0.016   0.019   0.014   0.021   0.015   0.011   0.012   0.016   15     

Homologous family : Hfam based on GI 729450 ,    ID: 65

ID    protein_name                                           genus               species             sequence_id    CV-CV'    z-score_CV-CV' solubility   probability    charge    z-score_charge turn      z-score_turn   R       K       D       E       N       G       P       S       length    structure      reference           
 1208 carboxylesterase BH3554 [imported]                     Bacillus            halodurans           1909          -2.25     -1.61           1            0.92          -0.107    -1.23           0.169    -1.82           0.04    0.073   0.073   0.117   0.008   0.077   0.048   0.036   248      no structure   (pir  )  (gi  25486749)  
 1243 hypothetical protein SA0734 [imported]                 Staphylococcus      aureus               1947          -1.98     -1.24           1            0.89          -0.115    -1.69           0.203     0.33           0.02    0.081   0.093   0.093   0.033   0.073   0.041   0.057   246      no structure   (pir  )  (gi  25506733)  
 1147 Carboxylesterase precursor                             Geobacillus         stearothermophilus   1844          -1.34     -0.32           1            0.79          -0.087    -0.19           0.19     -0.5            0.028   0.077   0.053   0.109   0.024   0.073   0.053   0.04    247      no structure   (swissprot  Q06174)  (gi  729450)  (pir  )  (gi  322163)  (ddbj  BAA02182)  (gi  216314)  (prf  )  (gi  444103)  
 1148 thermostable carboxylesterase Est30                    Geobacillus         stearothermophilus A 1845          -1.34     -0.32           1            0.79          -0.087    -0.19           0.19     -0.5            0.028   0.077   0.053   0.109   0.024   0.073   0.053   0.04    247      no structure   (genbank  AAN81911)  (gi  26518649)  
 1199 carboxylesterase homolog yvaK                          Bacillus            subtilis             1899          -0.91      0.28           1            0.71          -0.082     0.03           0.21      0.73           0.028   0.077   0.056   0.101   0.04    0.077   0.048   0.044   248      no structure   (pir  )  (gi  7474480)  
 1200 _                                                      Bacillus            subtilis 168         1900          -0.91      0.28           1            0.71          -0.082     0.03           0.21      0.73           0.028   0.077   0.056   0.101   0.04    0.077   0.048   0.044   248      no structure   (embl  CAB15367)  (gi  2635875)  
 1169 esterase                                               Geobacillus         thermoleovorans IHI- 1868          -0.86      0.36           1            0.7           -0.067     0.86           0.183    -0.96           0.037   0.077   0.049   0.102   0.024   0.069   0.049   0.041   246      no structure   (genbank  AAG53982)  (gi  12484134)  
 1248 carboxylesterase homolog lmo2450 [imported]            Listeria            monocytogenes        1952          -0.32      1.12           1            0.58          -0.062     1.08           0.21      0.73           0.032   0.077   0.073   0.069   0.024   0.077   0.044   0.065   248      no structure   (pir  )  (gi  25513977)  
 1256 carboxylesterase homolog lin2544 [imported]            Listeria            innocua              1960          -0.07      1.46           1            0.51          -0.058     1.29           0.218     1.24           0.032   0.077   0.077   0.06    0.028   0.077   0.048   0.065   248      no structure   (pir  )  (gi  25514729)  

                                                                                                    mean of family: -1.11                                                -0.083                    0.198                    0.031   0.077   0.065   0.096   0.027   0.075   0.048   0.048   247    
                                                                                                standard deviation:  0.71                                                 0.019                    0.016                    0.006   0.002   0.015   0.019   0.01    0.003   0.004   0.011   1      

                                                                                               mean of superfamily: -0.77                                                -0.074                    0.204                    0.04    0.064   0.061   0.087   0.03    0.076   0.047   0.05    252    
                                                                                                standard deviation:  0.96                                                 0.024                    0.024                    0.016   0.019   0.014   0.021   0.015   0.011   0.012   0.016   15     

Homologous family : Hfam based on GI 27316796 ,    ID: 96

ID    protein_name                                           genus               species             sequence_id    CV-CV'    z-score_CV-CV' solubility   probability    charge    z-score_charge turn      z-score_turn   R       K       D       E       N       G       P       S       length    structure      reference           
 1292 hypothetical protein SA0416 [imported]                 Staphylococcus      aureus               1997          -0.57     -0.71           1            0.64          -0.083    -0.71           0.234     0.71           0.025   0.057   0.066   0.07    0.057   0.074   0.033   0.07    244      no structure   (pir  )  (gi  25506423)  
 1280 putative carboxylesterase                              Staphylococcus      epidermidis ATCC 122 1985          -0.46      0.71           1            0.61          -0.059     0.71           0.194    -0.71           0.054   0.05    0.041   0.091   0.041   0.058   0.029   0.066   242      no structure   (genbank  AAO05971)  (gi  27316796)  

                                                                                                    mean of family: -0.51                                                -0.071                    0.214                    0.039   0.053   0.053   0.08    0.049   0.066   0.031   0.068   243    
                                                                                                standard deviation:  0.08                                                 0.017                    0.028                    0.021   0.006   0.017   0.015   0.011   0.011   0.003   0.003   1      

                                                                                               mean of superfamily: -0.77                                                -0.074                    0.204                    0.04    0.064   0.061   0.087   0.03    0.076   0.047   0.05    252    
                                                                                                standard deviation:  0.96                                                 0.024                    0.024                    0.016   0.019   0.014   0.021   0.015   0.011   0.012   0.016   15     

Homologous family : Hfam based on GI 25353543 ,    ID: 103

ID    protein_name                                           genus               species             sequence_id    CV-CV'    z-score_CV-CV' solubility   probability    charge    z-score_charge turn      z-score_turn   R       K       D       E       N       G       P       S       length    structure      reference           
 1319 acylglycerol lipase                                    Bacillus            sp.                  2026          -0.32      0              1            0.58          -0.07      0              0.224     0              0.04    0.04    0.052   0.068   0.02    0.088   0.064   0.052   250      no structure   (pir  )  (gi  25353543)  

                                                                                                    mean of family: -0.32                                                -0.07                     0.224                    0.04    0.04    0.052   0.068   0.02    0.088   0.064   0.052   250    
                                                                                                standard deviation:  0                                                    0                        0                        0       0       0       0       0       0       0       0       0      

                                                                                               mean of superfamily: -0.77                                                -0.074                    0.204                    0.04    0.064   0.061   0.087   0.03    0.076   0.047   0.05    252    
                                                                                                standard deviation:  0.96                                                 0.024                    0.024                    0.016   0.019   0.014   0.021   0.015   0.011   0.012   0.016   15     

Homologous family : Hfam based on GI 22991778 ,    ID: 94

ID    protein_name                                           genus               species             sequence_id    CV-CV'    z-score_CV-CV' solubility   probability    charge    z-score_charge turn      z-score_turn   R       K       D       E       N       G       P       S       length    structure      reference           
 1272 COG1647: Esterase/lipase                               Enterococcus        faecium              1976           0.12      0              0            0.53          -0.038     0              0.191     0              0.06    0.072   0.044   0.096   0.024   0.06    0.048   0.06    251      no structure   (gi  22991778)  

                                                                                                    mean of family:  0.12                                                -0.038                    0.191                    0.06    0.072   0.044   0.096   0.024   0.06    0.048   0.06    251    
                                                                                                standard deviation:  0                                                    0                        0                        0       0       0       0       0       0       0       0       0      

                                                                                               mean of superfamily: -0.77                                                -0.074                    0.204                    0.04    0.064   0.061   0.087   0.03    0.076   0.047   0.05    252    
                                                                                                standard deviation:  0.96                                                 0.024                    0.024                    0.016   0.019   0.014   0.021   0.015   0.011   0.012   0.016   15     

Homologous family : Hfam based on GI 7480669 ,    ID: 106

ID    protein_name                                           genus               species             sequence_id    CV-CV'    z-score_CV-CV' solubility   probability    charge    z-score_charge turn      z-score_turn   R       K       D       E       N       G       P       S       length    structure      reference           
 1331 probable esterase/lipase                               Streptomyces        coelicolor           2042           0.89     -0.71           0            0.71          -0.041    -0.71           0.247     0.71           0.079   0.015   0.056   0.049   0.007   0.105   0.067   0.067   267      no structure   (pir  )  (gi  7480669)  
 1336 putative esterase/lipase                               Streptomyces        avermitilis MA-4680  2047           1.05      0.71           0            0.74          -0.033     0.71           0.243    -0.71           0.069   0.03    0.046   0.056   0.016   0.092   0.069   0.066   305      no structure   (ddbj  BAC73790)  (gi  29609741)  

                                                                                                    mean of family:  0.97                                                -0.037                    0.245                    0.074   0.022   0.051   0.052   0.012   0.098   0.068   0.066   286    
                                                                                                standard deviation:  0.12                                                 0.006                    0.003                    0.007   0.01    0.007   0.005   0.006   0.009   0.001   0.001   27     

                                                                                               mean of superfamily: -0.77                                                -0.074                    0.204                    0.04    0.064   0.061   0.087   0.03    0.076   0.047   0.05    252    
                                                                                                standard deviation:  0.96                                                 0.024                    0.024                    0.016   0.019   0.014   0.021   0.015   0.011   0.012   0.016   15     

########################################################################################################## 
#################  Superfamily : Sfam based on GI 32170717 ,    ID: 42 ################
########################################################################################################## 

Homologous family : Hfam based on GI 32170717 ,    ID: 129

ID    protein_name                                           genus               species             sequence_id    CV-CV'    z-score_CV-CV' solubility   probability    charge    z-score_charge turn      z-score_turn   R       K       D       E       N       G       P       S       length    structure      reference           
 1459 putative hydrolase                                     Streptomyces        sp. WA46             2177          -0.67      0              1            0.66          -0.075     0              0.212     0              0.061   0.008   0.068   0.045   0.011   0.08    0.057   0.064   264      no structure   (ddbj  BAC78382)  (gi  32170717)  

                                                                                                    mean of family: -0.67                                                -0.075                    0.212                    0.061   0.008   0.068   0.045   0.011   0.08    0.057   0.064   264    
                                                                                                standard deviation:  0                                                    0                        0                        0       0       0       0       0       0       0       0       0      

                                                                                               mean of superfamily: -0.67                                                -0.075                    0.212                    0.061   0.008   0.068   0.045   0.011   0.08    0.057   0.064   264    
                                                                                                standard deviation:  0                                                    0                        0                        0       0       0       0       0       0       0       0       0      

########################################################################################################## 
#################  Superfamily : Sfam based on GI 24762275 ,    ID: 38 ################
########################################################################################################## 

Homologous family : Hfam based on GI 24762275 ,    ID: 100

ID    protein_name                                           genus               species             sequence_id    CV-CV'    z-score_CV-CV' solubility   probability    charge    z-score_charge turn      z-score_turn   R       K       D       E       N       G       P       S       length    structure      reference           
 1300 putative esterase/lipase 3                             Mycoplasma          gallisepticum A5969  2005          -0.31      0              1            0.57           0.027     0              0.143     0              0.025   0.134   0.041   0.061   0.061   0.032   0.019   0.032   314      no structure   (genbank  AAN64190)  (gi  24762275)  

                                                                                                    mean of family: -0.31                                                 0.027                    0.143                    0.025   0.134   0.041   0.061   0.061   0.032   0.019   0.032   314    
                                                                                                standard deviation:  0                                                    0                        0                        0       0       0       0       0       0       0       0       0      

                                                                                               mean of superfamily: -0.31                                                 0.027                    0.143                    0.025   0.134   0.041   0.061   0.061   0.032   0.019   0.032   314    
                                                                                                standard deviation:  0                                                    0                        0                        0       0       0       0       0       0       0       0       0      

########################################################################################################## 
#################  Superfamily : Sfam based on GI 126520 ,    ID: 23 ################
########################################################################################################## 

Homologous family : Hfam based on GI 126520 ,    ID: 57

ID    protein_name                                           genus               species             sequence_id    CV-CV'    z-score_CV-CV' solubility   probability    charge    z-score_charge turn      z-score_turn   R       K       D       E       N       G       P       S       length    structure      reference           
 1183 acyl-transferase LuxD                                  Vibrio              fischeri MJ-1        1883          -1.31     -2.6            1            0.79          -0.095    -2.33           0.208    -2.55           0.036   0.055   0.075   0.081   0.052   0.052   0.02    0.085   307      no structure   (genbank  AAD48476)  (gi  5726581)  
 1209 myristoryl-ACP thioesterase                            Shewanella          hanedai ATCC 33224   1911          -0.87     -1.54           1            0.7           -0.085    -1.43           0.218    -1.36           0.042   0.062   0.084   0.075   0.068   0.045   0.013   0.091   308      no structure   (ddbj  BAB40795)  (gi  13537545)  
 1191 ACYL TRANSFERASE                                       Photorhabdus        luminescens          1891          -0.38     -0.34           1            0.59          -0.072    -0.28           0.225    -0.42           0.049   0.042   0.068   0.065   0.062   0.049   0.02    0.094   307      no structure   (swissprot  P23148)  (gi  126588)  (pir  )  (gi  96943)  
 1192 acyltransferase                                        Photorhabdus        luminescens Hw       1892          -0.38     -0.34           1            0.59          -0.072    -0.28           0.225    -0.42           0.049   0.042   0.068   0.065   0.062   0.049   0.02    0.094   307      no structure   (genbank  AAD05356)  (gi  155413)  
 1193 acyl transferase                                       Photorhabdus        luminescens HW       1893          -0.38     -0.34           1            0.59          -0.072    -0.28           0.225    -0.42           0.049   0.042   0.068   0.065   0.062   0.049   0.02    0.094   307      no structure   (genbank  AAA63564)  (gi  155429)  
 1244 ACYL TRANSFERASE                                       Photobacterium      phosphoreum          1948          -0.32     -0.19           1            0.58          -0.076    -0.58           0.235     0.96           0.036   0.056   0.075   0.062   0.082   0.046   0.016   0.092   306      no structure   (swissprot  P41302)  (gi  729960)  (pir  )  (gi  97039)  (genbank  AAA25626)  (gi  150703)  
 1219 acyltransferase                                        Photorhabdus        luminescens Hb       1921          -0.28     -0.1            1            0.57          -0.072    -0.28           0.231     0.44           0.052   0.039   0.065   0.068   0.075   0.046   0.02    0.091   307      no structure   (genbank  AAA27618)  (gi  155407)  
 1220 acyltransferase                                        Cloning             vector HKBS1         1922          -0.28     -0.1            1            0.57          -0.072    -0.28           0.231     0.44           0.052   0.039   0.065   0.068   0.075   0.046   0.02    0.091   307      no structure   (genbank  AAG09986)  (gi  9965204)  
 1252 ACYL TRANSFERASE                                       Photobacterium      leiognathi           1956          -0.16      0.21           1            0.54          -0.062     0.68           0.219    -1.17           0.051   0.06    0.07    0.073   0.079   0.044   0.016   0.079   315      no structure   (swissprot  P21309)  (gi  126519)  (pir  )  (gi  97024)  (genbank  AAA25617)  (gi  150689)  
 1229 ACYL TRANSFERASE                                       Photorhabdus        luminescens          1932          -0.13      0.26           1            0.53          -0.069     0.02           0.235     0.86           0.052   0.039   0.062   0.068   0.078   0.046   0.02    0.091   307      no structure   (swissprot  P19197)  (gi  126587)  
 1230 acyltransferase luxD                                   Photorhabdus        luminescens          1933          -0.13      0.26           1            0.53          -0.069     0.02           0.235     0.86           0.052   0.039   0.062   0.068   0.078   0.046   0.02    0.091   307      no structure   (pir  )  (gi  96932)  
 1231 _                                                      Photorhabdus        luminescens Hm       1934          -0.13      0.26           1            0.53          -0.069     0.02           0.235     0.86           0.052   0.039   0.062   0.068   0.078   0.046   0.02    0.091   307      no structure   (embl  CAA37799)  (gi  48552)  
 1257 ACYL TRANSFERASE                                       Photobacterium      leiognathi           1961           0.22      1.12           0            0.55          -0.056     1.17           0.233     0.63           0.052   0.056   0.082   0.052   0.082   0.056   0.016   0.079   305      no structure   (swissprot  Q06878)  (gi  729962)  
 1258 acyltransferase                                        Photobacterium      leiognathi           1962           0.22      1.12           0            0.55          -0.056     1.17           0.233     0.63           0.052   0.056   0.082   0.052   0.082   0.056   0.016   0.079   305      no structure   (pir  )  (gi  421283)  
 1259  32kDa protein                                         Photobacterium      leiognathi P1741     1963           0.22      1.12           0            0.55          -0.056     1.17           0.233     0.63           0.052   0.056   0.082   0.052   0.082   0.056   0.016   0.079   305      no structure   (embl  CAA46563)  (gi  296923)  
 1238 acyl transferase                                       Photorhabdus        luminescens ZM1      1942           0.25      1.19           0            0.56          -0.053     1.48           0.228     0.01           0.055   0.046   0.062   0.062   0.072   0.046   0.023   0.088   307      no structure   (genbank  AAK98553)  (gi  15430754)  

                                                                                                    mean of family: -0.24                                                -0.069                    0.228                    0.049   0.048   0.071   0.065   0.073   0.048   0.018   0.088   307    
                                                                                                standard deviation:  0.41                                                 0.011                    0.008                    0.006   0.009   0.008   0.008   0.009   0.004   0.002   0.006   2      

                                                                                               mean of superfamily: -0.24                                                -0.069                    0.228                    0.049   0.048   0.071   0.065   0.073   0.048   0.018   0.088   307    
                                                                                                standard deviation:  0.41                                                 0.011                    0.008                    0.006   0.009   0.008   0.008   0.009   0.004   0.002   0.006   2      

########################################################################################################## 
#################  Superfamily : Sfam based on GI 38490076 ,    ID: 36 ################
########################################################################################################## 

Homologous family : Hfam based on GI 22987469 ,    ID: 118

ID    protein_name                                           genus               species             sequence_id    CV-CV'    z-score_CV-CV' solubility   probability    charge    z-score_charge turn      z-score_turn   R       K       D       E       N       G       P       S       length    structure      reference           
 1410 COG0596: Predicted hydrolases or acyltransferases (alphBurkholderia        fungorum             2125          -1.12      0              1            0.75          -0.08      0              0.191     0              0.069   0.008   0.08    0.046   0.015   0.073   0.05    0.053   262      no structure   (gi  22987469)  

                                                                                                    mean of family: -1.12                                                -0.08                     0.191                    0.069   0.008   0.08    0.046   0.015   0.073   0.05    0.053   262    
                                                                                                standard deviation:  0                                                    0                        0                        0       0       0       0       0       0       0       0       0      

                                                                                               mean of superfamily: -0.14                                                -0.06                     0.216                    0.075   0.012   0.065   0.052   0.018   0.087   0.059   0.052   299    
                                                                                                standard deviation:  0.5                                                  0.018                    0.022                    0.015   0.01    0.013   0.01    0.008   0.017   0.012   0.011   50     

Homologous family : Hfam based on GI 22978813 ,    ID: 102

ID    protein_name                                           genus               species             sequence_id    CV-CV'    z-score_CV-CV' solubility   probability    charge    z-score_charge turn      z-score_turn   R       K       D       E       N       G       P       S       length    structure      reference           
 1314 COG0596: Predicted hydrolases or acyltransferases (alphRalstonia           metallidurans        2020          -0.8       0              1            0.69          -0.065     0              0.184     0              0.085   0.007   0.067   0.06    0.011   0.085   0.043   0.046   282      no structure   (gi  22978813)  

                                                                                                    mean of family: -0.8                                                 -0.065                    0.184                    0.085   0.007   0.067   0.06    0.011   0.085   0.043   0.046   282    
                                                                                                standard deviation:  0                                                    0                        0                        0       0       0       0       0       0       0       0       0      

                                                                                               mean of superfamily: -0.14                                                -0.06                     0.216                    0.075   0.012   0.065   0.052   0.018   0.087   0.059   0.052   299    
                                                                                                standard deviation:  0.5                                                  0.018                    0.022                    0.015   0.01    0.013   0.01    0.008   0.017   0.012   0.011   50     

Homologous family : Hfam based on GI 23326482 ,    ID: 132

ID    protein_name                                           genus               species             sequence_id    CV-CV'    z-score_CV-CV' solubility   probability    charge    z-score_charge turn      z-score_turn   R       K       D       E       N       G       P       S       length    structure      reference           
 1469 possible alpha beta hydrolase                          Bifidobacterium     longum NCC2705       2193          -0.57     -0.71           1            0.64          -0.093     0              0.253    -0.71           0.046   0.025   0.077   0.056   0.035   0.081   0.074   0.063   285      no structure   (genbank  AAN25030)  (gi  23326482)  
 1488 COG0596: Predicted hydrolases or acyltransferases (alphBifidobacterium     longum DJO10A        2214          -0.51      0.71           1            0.62          -0.093     0              0.256     0.71           0.049   0.021   0.077   0.056   0.039   0.081   0.074   0.063   285      no structure   (gi  23335319)  

                                                                                                    mean of family: -0.54                                                -0.093                    0.254                    0.047   0.023   0.077   0.056   0.037   0.081   0.074   0.063   285    
                                                                                                standard deviation:  0.04                                                 0                        0.002                    0.002   0.002   0       0       0.002   0       0       0       0      

                                                                                               mean of superfamily: -0.14                                                -0.06                     0.216                    0.075   0.012   0.065   0.052   0.018   0.087   0.059   0.052   299    
                                                                                                standard deviation:  0.5                                                  0.018                    0.022                    0.015   0.01    0.013   0.01    0.008   0.017   0.012   0.011   50     

Homologous family : Hfam based on GI 25397910 ,    ID: 101

ID    protein_name                                           genus               species             sequence_id    CV-CV'    z-score_CV-CV' solubility   probability    charge    z-score_charge turn      z-score_turn   R       K       D       E       N       G       P       S       length    structure      reference           
 1337  3-oxoadipate enol-lactone hydrolase/4-carboxymuconolacRhodococcus         opacus 1CP           2048          -0.56     -0.84           1            0.64          -0.08     -1.48           0.228     1.23           0.07    0.007   0.07    0.058   0.018   0.09    0.047   0.072   400      no structure   (genbank  AAC38246)  (gi  2935027)  
 1310 hypothetical protein CC2411 [imported]                 Caulobacter         vibrioides           2016          -0.48     -0.31           1            0.62          -0.055     0.6            0.186    -0.82           0.074   0.02    0.071   0.048   0.01    0.076   0.046   0.053   393      no structure   (pir  )  (gi  25397910)  
 1311  3-oxoadipate enol-lactone hydrolase/4-carboxymuconolacCaulobacter         crescentus CB15      2017          -0.48     -0.31           1            0.62          -0.055     0.6            0.186    -0.82           0.074   0.02    0.071   0.048   0.01    0.076   0.046   0.053   393      no structure   (genbank  AAK24382)  (gi  13423950)  
 1407 probable 3-oxoadipate enol-lactone hydrolase / 4-carboxStreptomyces        coelicolor           2122          -0.21      1.45           1            0.55          -0.059     0.27           0.211     0.4            0.091   0.003   0.056   0.067   0.011   0.083   0.061   0.056   375      no structure   (pir  )  (gi  7480344)  

                                                                                                    mean of family: -0.44                                                -0.063                    0.202                    0.077   0.013   0.067   0.055   0.012   0.081   0.05    0.059   390    
                                                                                                standard deviation:  0.15                                                 0.012                    0.02                     0.009   0.009   0.007   0.009   0.004   0.007   0.008   0.009   11     

                                                                                               mean of superfamily: -0.14                                                -0.06                     0.216                    0.075   0.012   0.065   0.052   0.018   0.087   0.059   0.052   299    
                                                                                                standard deviation:  0.5                                                  0.018                    0.022                    0.015   0.01    0.013   0.01    0.008   0.017   0.012   0.011   50     

Homologous family : Hfam based on GI 22969948 ,    ID: 97

ID    protein_name                                           genus               species             sequence_id    CV-CV'    z-score_CV-CV' solubility   probability    charge    z-score_charge turn      z-score_turn   R       K       D       E       N       G       P       S       length    structure      reference           
 1281 hypothetical protein                                   Chloroflexus        aurantiacus          1986          -0.29      0              1            0.57          -0.064     0              0.214     0              0.075   0       0.049   0.06    0.023   0.064   0.071   0.056   266      no structure   (gi  22969948)  

                                                                                                    mean of family: -0.29                                                -0.064                    0.214                    0.075   0       0.049   0.06    0.023   0.064   0.071   0.056   266    
                                                                                                standard deviation:  0                                                    0                        0                        0       0       0       0       0       0       0       0       0      

                                                                                               mean of superfamily: -0.14                                                -0.06                     0.216                    0.075   0.012   0.065   0.052   0.018   0.087   0.059   0.052   299    
                                                                                                standard deviation:  0.5                                                  0.018                    0.022                    0.015   0.01    0.013   0.01    0.008   0.017   0.012   0.011   50     

Homologous family : Hfam based on GI 23055755 ,    ID: 135

ID    protein_name                                           genus               species             sequence_id    CV-CV'    z-score_CV-CV' solubility   probability    charge    z-score_charge turn      z-score_turn   R       K       D       E       N       G       P       S       length    structure      reference           
 1477 COG0596: Predicted hydrolases or acyltransferases (alphGeobacter           metallireducens      2202           0.17      0              0            0.54          -0.06      0              0.237     0              0.064   0.023   0.056   0.06    0.023   0.135   0.049   0.03    266      no structure   (gi  23055755)  

                                                                                                    mean of family:  0.17                                                -0.06                     0.237                    0.064   0.023   0.056   0.06    0.023   0.135   0.049   0.03    266    
                                                                                                standard deviation:  0                                                    0                        0                        0       0       0       0       0       0       0       0       0      

                                                                                               mean of superfamily: -0.14                                                -0.06                     0.216                    0.075   0.012   0.065   0.052   0.018   0.087   0.059   0.052   299    
                                                                                                standard deviation:  0.5                                                  0.018                    0.022                    0.015   0.01    0.013   0.01    0.008   0.017   0.012   0.011   50     

Homologous family : Hfam based on GI 38490076 ,    ID: 85

ID    protein_name                                           genus               species             sequence_id    CV-CV'    z-score_CV-CV' solubility   probability    charge    z-score_charge turn      z-score_turn   R       K       D       E       N       G       P       S       length    structure      reference           
 1236 putative enol-lactone hydrolase                        Roseovarius         nubinhibins ISM      1940          -0.38     -1.32           1            0.59          -0.061    -0.5            0.202    -1.16           0.076   0.004   0.065   0.046   0.019   0.084   0.073   0.027   262      no structure   (genbank  AAR21636)  (gi  38490076)  
 1293 putative enol-lactone hydrolase                        marine              alpha proteobacteriu 1998          -0.13     -0.75           1            0.53          -0.072    -1.2            0.24      0.84           0.065   0.011   0.057   0.061   0.015   0.122   0.061   0.042   262      no structure   (genbank  AAR21628)  (gi  38490067)  
 1433 hydrolase, alpha/beta fold family                      uncultured          bacterium 582        2151           0.32      0.27           0            0.58          -0.057    -0.26           0.24      0.84           0.061   0.034   0.088   0.034   0.023   0.103   0.061   0.053   262      no structure   (genbank  AAR38399)  (gi  40063610)  
 1473 probable 3-oxoadipate enol-lactonase [imported]        Sinorhizobium       meliloti             2198           0.57      0.83           0            0.64          -0.03      1.38           0.205    -1.01           0.09    0.019   0.067   0.041   0.015   0.097   0.052   0.041   268      no structure   (pir  )  (gi  25497296)  
 1289 COG0596: Predicted hydrolases or acyltransferases (alphRhodobacter         sphaeroides          1994           0.63      0.97           0            0.65          -0.043     0.59           0.234     0.5            0.093   0.016   0.058   0.064   0.006   0.09    0.087   0.051   312      no structure   (gi  22959362)  

                                                                                                    mean of family:  0.2                                                 -0.052                    0.224                    0.077   0.017   0.067   0.049   0.016   0.099   0.067   0.043   273    
                                                                                                standard deviation:  0.44                                                 0.016                    0.019                    0.014   0.011   0.012   0.013   0.006   0.015   0.013   0.011   22     

                                                                                               mean of superfamily: -0.14                                                -0.06                     0.216                    0.075   0.012   0.065   0.052   0.018   0.087   0.059   0.052   299    
                                                                                                standard deviation:  0.5                                                  0.018                    0.022                    0.015   0.01    0.013   0.01    0.008   0.017   0.012   0.011   50     

Homologous family : Hfam based on GI 23121731 ,    ID: 120

ID    protein_name                                           genus               species             sequence_id    CV-CV'    z-score_CV-CV' solubility   probability    charge    z-score_charge turn      z-score_turn   R       K       D       E       N       G       P       S       length    structure      reference           
 1441 probable hydrolase PA0480 [imported]                   Pseudomonas         aeruginosa           2159           0.11     -0.82           0            0.52          -0.049    -0.87           0.211     0.11           0.075   0.004   0.042   0.057   0.023   0.083   0.049   0.057   265      no structure   (pir  )  (gi  11351383)  
 1442 probable hydrolase                                     Pseudomonas         aeruginosa PAO1      2160           0.11     -0.82           0            0.52          -0.049    -0.87           0.211     0.11           0.075   0.004   0.042   0.057   0.023   0.083   0.049   0.057   265      no structure   (genbank  AAG03869)  (gi  9946342)  
 1464 COG0596: Predicted hydrolases or acyltransferases (alphNovosphingobium     aromaticivorans      2183           0.37      0.45           0            0.59          -0.037     0.86           0.206    -1.32           0.092   0.007   0.067   0.039   0.021   0.074   0.064   0.046   282      no structure   (gi  23109452)  
 1418 COG0596: Predicted hydrolases or acyltransferases (alphDesulfitobacterium  hafniense            2134           0.52      1.2            0            0.63          -0.037     0.88           0.215     1.11           0.104   0       0.073   0.038   0.01    0.08    0.059   0.066   288      no structure   (gi  23121731)  

                                                                                                    mean of family:  0.27                                                -0.043                    0.211                    0.087   0.004   0.056   0.048   0.019   0.08    0.055   0.056   275    
                                                                                                standard deviation:  0.2                                                  0.007                    0.004                    0.014   0.003   0.017   0.01    0.006   0.004   0.007   0.008   12     

                                                                                               mean of superfamily: -0.14                                                -0.06                     0.216                    0.075   0.012   0.065   0.052   0.018   0.087   0.059   0.052   299    
                                                                                                standard deviation:  0.5                                                  0.018                    0.022                    0.015   0.01    0.013   0.01    0.008   0.017   0.012   0.011   50     

########################################################################################################## 
#################  Superfamily : Sfam based on GI 2829433 ,    ID: 22 ################
########################################################################################################## 

Homologous family : Hfam based on GI 2829433 ,    ID: 56

ID    protein_name                                           genus               species             sequence_id    CV-CV'    z-score_CV-CV' solubility   probability    charge    z-score_charge turn      z-score_turn   R       K       D       E       N       G       P       S       length    structure      reference           
 1182 proline iminopeptidase chain A                         Xanthomonas         campestris ATCC 3391 1882          -1.02     -1.78           1            0.73          -0.068    -0.67           0.176    -2.57           0.073   0.026   0.07    0.067   0.016   0.073   0.048   0.038   313      no structure   (genbank  AAM40151)  (gi  21111860)  
 1340 proline iminopeptidase (pip) (prolyl aminopeptidase) (pAgrobacterium       tumefaciens          2052          -0.93     -1.61           1            0.72          -0.077    -1.36           0.198    -1.13           0.069   0.035   0.063   0.088   0.022   0.094   0.057   0.025   318      no structure   (pir  )  (gi  25327062)  (pir  )  (gi  25327064)  
 1341 AGR_C_1974p                                            Agrobacterium       tumefaciens C58      2053          -0.93     -1.61           1            0.72          -0.077    -1.36           0.198    -1.13           0.069   0.035   0.063   0.088   0.022   0.094   0.057   0.025   318      no structure   (genbank  AAK86878)  (gi  15156098)  (genbank  AAL42082)  (gi  17739463)  
 1262 COG0596: Predicted hydrolases or acyltransferases (alphNostoc              punctiforme          1966          -0.8      -1.34           1            0.69          -0.078    -1.43           0.208    -0.47           0.064   0.026   0.045   0.093   0.016   0.064   0.058   0.071   312      no structure   (gi  23129442)  
 1312 COG0596: Predicted hydrolases or acyltransferases (alphRalstonia           metallidurans        2018          -0.79     -1.32           1            0.69          -0.074    -1.11           0.201    -0.92           0.066   0.025   0.069   0.066   0.009   0.101   0.06    0.031   318      no structure   (gi  22979798)  
 1173 aminopeptidase                                         Xanthomonas         campestris           1872          -0.76     -1.24           1            0.68          -0.072    -0.94           0.199    -1.05           0.071   0.023   0.077   0.058   0.023   0.077   0.051   0.048   311      no structure   (ddbj  BAA11623)  (gi  1783230)  
 1155 proline imino-peptidase, chain A                       Xanthomonas         axonopodis 306       1852          -0.72     -1.17           1            0.67          -0.068    -0.67           0.195    -1.33           0.073   0.022   0.077   0.058   0.022   0.077   0.051   0.045   313      no structure   (genbank  AAM35797)  (gi  21107044)  
 1447 proline iminopeptidase [imported]                      Caulobacter         vibrioides           2165          -0.67     -1.06           1            0.66          -0.069    -0.7            0.199    -1.04           0.05    0.033   0.064   0.058   0.014   0.086   0.058   0.042   361      no structure   (pir  )  (gi  25327053)  
 1448 proline iminopeptidase                                 Caulobacter         crescentus CB15      2166          -0.67     -1.06           1            0.66          -0.069    -0.7            0.199    -1.04           0.05    0.033   0.064   0.058   0.014   0.086   0.058   0.042   361      no structure   (genbank  AAK23478)  (gi  13422874)  
 1137 Proline iminopeptidase                                 Xanthomonas         citri                1834          -0.62     -0.97           1            0.65          -0.068    -0.67           0.201    -0.92           0.073   0.022   0.08    0.054   0.022   0.08    0.051   0.048   313      no structure   (swissprot  P52279)  (gi  2829433)  
 1332 COG0596: Predicted hydrolases or acyltransferases (alphThermobifida        fusca                2043          -0.61     -0.95           1            0.65          -0.077    -1.33           0.218     0.16           0.075   0.009   0.047   0.084   0.025   0.078   0.069   0.047   321      no structure   (gi  23018906)  
 1301 proline iminopeptidase                                 Brucella            melitensis 1330      2007          -0.46     -0.63           1            0.61          -0.058     0.1            0.193    -1.45           0.092   0.028   0.06    0.089   0.022   0.076   0.057   0.038   316      no structure   (genbank  AAN29263)  (gi  23347102)  
 1390 proline iminopeptidase Pip                             Neisseria           gonorrhoeae MSO1-1X, 2104          -0.35     -0.41           1            0.59          -0.072    -0.95           0.226     0.66           0.058   0.029   0.048   0.081   0.032   0.087   0.058   0.048   310      no structure   (embl  CAA80948)  (gi  396840)  
 1393 proline iminopeptidase                                 Neisseria           meningitidis MC58    2108          -0.31     -0.32           1            0.57          -0.069    -0.7            0.223     0.45           0.065   0.026   0.048   0.081   0.032   0.084   0.058   0.048   310      no structure   (genbank  AAF41334)  (gi  7226165)  
 1190 COG0596: Predicted hydrolases or acyltransferases (alphXylella             fastidiosa           1910          -0.29     -0.29           1            0.57          -0.059     0.08           0.204    -0.72           0.07    0.022   0.07    0.051   0.035   0.073   0.054   0.042   313      no structure   (swissprot  Q87DF8)  (gi  32129830)  
 1401 putative aminopeptidase                                Streptomyces        avermitilis MA-4680  2116          -0.28     -0.26           1            0.57          -0.077    -1.33           0.24      1.57           0.078   0.025   0.087   0.062   0.019   0.103   0.065   0.053   321      no structure   (ddbj  BAC68585)  (gi  29604515)  
 1216 Proline iminopeptidase                                 Xylella             fastidiosa           1918          -0.24     -0.19           1            0.56          -0.059     0.08           0.208    -0.51           0.067   0.022   0.061   0.058   0.042   0.07    0.054   0.042   313      no structure   (swissprot  Q9PD69)  (gi  12230406)  
 1217 proline imino-peptidase XF1510 [imported]              Xylella             fastidiosa           1919          -0.24     -0.19           1            0.56          -0.059     0.08           0.208    -0.51           0.067   0.022   0.061   0.058   0.042   0.07    0.054   0.042   313      no structure   (pir  )  (gi  11280204)  
 1218 proline imino-peptidase                                Xylella             fastidiosa           1920          -0.24     -0.19           1            0.56          -0.059     0.08           0.208    -0.51           0.067   0.022   0.061   0.058   0.042   0.07    0.054   0.042   313      no structure   (genbank  AAF84319)  (gi  9106544)  
 1357 Proline iminopeptidase                                 Serratia            marcescens           2070          -0.22     -0.14           1            0.55          -0.062    -0.14           0.215    -0.07           0.076   0.025   0.063   0.069   0.022   0.085   0.05    0.057   317      no structure   (swissprot  O32449)  (gi  12230400)  (pir  )  (gi  7450296)  (pdb  1QTR)  (gi  9257167)  (ddbj  BAA23336)  (gi  2605615)  
 1326 Proline iminopeptidase                                 Arabidopsis         thaliana             2065          -0.2      -0.11           1            0.55          -0.066    -0.52           0.225     0.6            0.049   0.061   0.064   0.082   0.043   0.07    0.055   0.058   329      no structure   (genbank  AAC49560)  (gi  1710151)  
 1439 Proline iminopeptidase                                 Fusobacterium       nucleatum ATCC 25586 2157          -0.14      0.03           1            0.53          -0.061    -0.12           0.219     0.25           0.041   0.078   0.053   0.097   0.056   0.063   0.047   0.053   319      no structure   (genbank  AAL94948)  (gi  19714289)  
 1267 COG0596: Predicted hydrolases or acyltransferases (alphPseudomonas         fluorescens PfO-1    1971          -0.12      0.06           1            0.53          -0.058     0.15           0.214    -0.13           0.077   0.022   0.071   0.056   0.031   0.068   0.068   0.046   323      no structure   (gi  23058285)  
 1298 prolyl aminopeptidase [imported]                       Brucella            melitensis           2003          -0.1       0.1            1            0.52          -0.051     0.71           0.201    -0.93           0.092   0.03    0.056   0.086   0.027   0.08    0.059   0.036   338      no structure   (pir  )  (gi  25327067)  
 1299 PROLINE IMINOPEPTIDASE                                 Brucella            melitensis 16M       2004          -0.1       0.1            1            0.52          -0.051     0.71           0.201    -0.93           0.092   0.03    0.056   0.086   0.027   0.08    0.059   0.036   338      no structure   (genbank  AAL52789)  (gi  17983625)  
 1420 proline iminopeptidase                                 unknown             unknown              2136          -0.09      0.13           1            0.52          -0.063    -0.23           0.225     0.64           0.062   0.029   0.051   0.073   0.033   0.091   0.058   0.044   275      no structure   (genbank  AAO19995)  (gi  27573191)  
 1389 Proline iminopeptidase                                 Neisseria           gonorrhoeae          2137          -0.09      0.13           1            0.52          -0.063    -0.23           0.225     0.64           0.062   0.029   0.051   0.073   0.033   0.091   0.058   0.044   275      no structure   (genbank  AAQ86952)  (gi  36939173)  
 1347 prolyl aminopeptidase [imported]                       Yersinia            pestis               2059          -0.07      0.17           1            0.51          -0.058     0.1            0.218     0.18           0.06    0.035   0.047   0.076   0.028   0.089   0.051   0.051   316      no structure   (pir  )  (gi  25327065)  
 1348 putative proline iminopeptidase                        Yersinia            pestis KIM           2060          -0.07      0.17           1            0.51          -0.058     0.1            0.218     0.18           0.06    0.035   0.047   0.076   0.028   0.089   0.051   0.051   316      no structure   (genbank  AAM86082)  (gi  21959396)  
 1250 prolyl aminopeptidase PA5080 [imported]                Pseudomonas         aeruginosa           1954          -0.07      0.17           1            0.51          -0.064    -0.33           0.229     0.87           0.08    0.015   0.059   0.071   0.028   0.074   0.074   0.053   323      no structure   (pir  )  (gi  11352421)  
 1251 prolyl aminopeptidase                                  Pseudomonas         aeruginosa PAO1      1955          -0.07      0.17           1            0.51          -0.064    -0.33           0.229     0.87           0.08    0.015   0.059   0.071   0.028   0.074   0.074   0.053   323      no structure   (genbank  AAG08465)  (gi  9951374)  
 1436 Probable proline iminopeptidase                        Streptomyces        coelicolor           2154          -0.05      0.2            1            0.51          -0.076    -1.3            0.254     2.47           0.074   0.009   0.077   0.053   0.031   0.115   0.068   0.04    323      no structure   (swissprot  Q9S2L4)  (gi  12230407)  (pir  )  (gi  7480448)  
 1359 PROBABLE PROLYL AMINOPEPTIDASE PROTEIN                 Ralstonia           solanacearum GMI1000 2072           0.04      0.38           0            0.5           -0.052     0.62           0.213    -0.2            0.078   0.019   0.059   0.059   0.013   0.094   0.063   0.044   320      no structure   (embl  CAD17347)  (gi  17430664)  
 1237 proline iminopeptidase [imported]                      Nostoc              sp.                  1941           0.12      0.56           0            0.53          -0.055     0.35           0.225     0.59           0.073   0.032   0.047   0.082   0.025   0.076   0.063   0.06    316      no structure   (pir  )  (gi  25327069)  
 1443 Proline iminopeptidase                                 Fusobacterium       nucleatum ATCC 49256 2161           0.14      0.59           0            0.53          -0.045     1.12           0.207    -0.57           0.043   0.086   0.046   0.099   0.056   0.056   0.043   0.052   324      no structure   (gi  34763156)  (genbank  EAA24288)  (gi  27887185)  
 1227 Probable proline iminopeptidase                        Plectonema          boryanum             1930           0.17      0.66           0            0.54          -0.052     0.62           0.221     0.36           0.065   0.034   0.069   0.053   0.022   0.069   0.059   0.072   321      no structure   (swissprot  O83041)  (gi  12230403)  
 1228 proline iminopeptidase                                 Plectonema          boryanum dg5         1931           0.17      0.66           0            0.54          -0.052     0.62           0.221     0.36           0.065   0.034   0.069   0.053   0.022   0.069   0.059   0.072   321      no structure   (ddbj  BAA32603)  (gi  3513357)  
 1307 proline iminopeptidase [imported]                      Caulobacter         vibrioides           2013           0.18      0.69           0            0.54          -0.055     0.37           0.228     0.81           0.094   0.028   0.066   0.081   0.022   0.087   0.066   0.053   320      no structure   (pir  )  (gi  25327055)  
 1308 proline iminopeptidase                                 Caulobacter         crescentus CB15      2014           0.18      0.69           0            0.54          -0.055     0.37           0.228     0.81           0.094   0.028   0.066   0.081   0.022   0.087   0.066   0.053   320      no structure   (genbank  AAK23209)  (gi  13422555)  
 1381 proline iminopeptidase                                 Eikenella           corrodens            2095           0.5       1.33           0            0.62          -0.052     0.58           0.244     1.81           0.058   0.032   0.045   0.067   0.026   0.077   0.077   0.064   312      no structure   (genbank  AAO42738)  (gi  28543954)  
 1398 COG0596: Predicted hydrolases or acyltransferases (alphMagnetospirillum    magnetotacticum      2113           0.59      1.53           0            0.64          -0.043     1.34           0.231     1              0.108   0.006   0.06    0.066   0.013   0.095   0.085   0.038   316      no structure   (gi  23016645)  
 1463 Putative proline iminopeptidase                        Mycoplasma          genitalium           2181           0.81      1.98           0            0.69          -0.033     2.08           0.227     0.75           0.019   0.084   0.058   0.049   0.075   0.065   0.032   0.055   308      no structure   (swissprot  P47266)  (gi  1730580)  (pir  )  (gi  1361765)  (genbank  AAC71236)  (gi  3844629)  
 1460 Putative proline iminopeptidase                        Mycoplasma          pneumoniae           2178           0.84      2.04           0            0.7           -0.027     2.59           0.217     0.08           0.026   0.068   0.045   0.045   0.055   0.074   0.042   0.045   309      no structure   (swissprot  P75092)  (gi  2499888)  (pir  )  (gi  7450295)  
 1461 proline iminopeptidase                                 Mycoplasma          pneumoniae M129      2179           0.84      2.04           0            0.7           -0.027     2.59           0.217     0.08           0.026   0.068   0.045   0.045   0.055   0.074   0.042   0.045   309      no structure   (genbank  AAB95780)  (gi  1673791)  
 1370 COG0596: Predicted hydrolases or acyltransferases (alphRhodobacter         sphaeroides          2084           0.94      2.23           0            0.72          -0.038     1.68           0.245     1.91           0.097   0.011   0.061   0.056   0.028   0.089   0.061   0.067   359      no structure   (gi  22960399)  

                                                                                                    mean of family: -0.15                                                -0.06                     0.216                    0.068   0.032   0.06    0.069   0.029   0.081   0.058   0.048   319    
                                                                                                standard deviation:  0.49                                                 0.013                    0.016                    0.019   0.019   0.011   0.015   0.014   0.012   0.01    0.011   16     

                                                                                               mean of superfamily: -0.07                                                -0.057                    0.218                    0.069   0.03    0.059   0.068   0.029   0.081   0.058   0.049   315    
                                                                                                standard deviation:  0.61                                                 0.019                    0.021                    0.02    0.019   0.012   0.016   0.013   0.012   0.013   0.012   24     

Homologous family : Hfam based on GI 24350850 ,    ID: 136

ID    protein_name                                           genus               species             sequence_id    CV-CV'    z-score_CV-CV' solubility   probability    charge    z-score_charge turn      z-score_turn   R       K       D       E       N       G       P       S       length    structure      reference           
 1478 proline iminopeptidase, putative                       Shewanella          oneidensis MR-1      2203           0.38      0              0            0.59          -0.043     0              0.217     0              0.057   0.009   0.025   0.053   0.031   0.085   0.044   0.057   318      no structure   (genbank  AAN57367)  (gi  24350850)  

                                                                                                    mean of family:  0.38                                                -0.043                    0.217                    0.057   0.009   0.025   0.053   0.031   0.085   0.044   0.057   318    
                                                                                                standard deviation:  0                                                    0                        0                        0       0       0       0       0       0       0       0       0      

                                                                                               mean of superfamily: -0.07                                                -0.057                    0.218                    0.069   0.03    0.059   0.068   0.029   0.081   0.058   0.049   315    
                                                                                                standard deviation:  0.61                                                 0.019                    0.021                    0.02    0.019   0.012   0.016   0.013   0.012   0.013   0.012   24     

Homologous family : Hfam based on GI 23059240 ,    ID: 138

ID    protein_name                                           genus               species             sequence_id    CV-CV'    z-score_CV-CV' solubility   probability    charge    z-score_charge turn      z-score_turn   R       K       D       E       N       G       P       S       length    structure      reference           
 1483 COG0596: Predicted hydrolases or acyltransferases (alphPseudomonas         fluorescens PfO-1    2209           0.99      0              0            0.73          -0.023     0              0.219     0              0.089   0.017   0.051   0.048   0.034   0.089   0.041   0.055   292      no structure   (gi  23059240)  

                                                                                                    mean of family:  0.99                                                -0.023                    0.219                    0.089   0.017   0.051   0.048   0.034   0.089   0.041   0.055   292    
                                                                                                standard deviation:  0                                                    0                        0                        0       0       0       0       0       0       0       0       0      

                                                                                               mean of superfamily: -0.07                                                -0.057                    0.218                    0.069   0.03    0.059   0.068   0.029   0.081   0.058   0.049   315    
                                                                                                standard deviation:  0.61                                                 0.019                    0.021                    0.02    0.019   0.012   0.016   0.013   0.012   0.013   0.012   24     

Homologous family : Hfam based on GI 2642342 ,    ID: 139

ID    protein_name                                           genus               species             sequence_id    CV-CV'    z-score_CV-CV' solubility   probability    charge    z-score_charge turn      z-score_turn   R       K       D       E       N       G       P       S       length    structure      reference           
 1484 proline iminopeptidase                                 Pseudomonas         putida ATCC 12633    2210           2.21      0              0            0.91           0.034     0              0.319     0              0.122   0.005   0.037   0.027   0.016   0.101   0.117   0.085   188      no structure   (genbank  AAB86970)  (gi  2642342)  

                                                                                                    mean of family:  2.21                                                 0.034                    0.319                    0.122   0.005   0.037   0.027   0.016   0.101   0.117   0.085   188    
                                                                                                standard deviation:  0                                                    0                        0                        0       0       0       0       0       0       0       0       0      

                                                                                               mean of superfamily: -0.07                                                -0.057                    0.218                    0.069   0.03    0.059   0.068   0.029   0.081   0.058   0.049   315    
                                                                                                standard deviation:  0.61                                                 0.019                    0.021                    0.02    0.019   0.012   0.016   0.013   0.012   0.013   0.012   24     

########################################################################################################## 
#################  Superfamily : Sfam based on GI 22972950 ,    ID: 44 ################
########################################################################################################## 

Homologous family : Hfam based on GI 22972950 ,    ID: 142

ID    protein_name                                           genus               species             sequence_id    CV-CV'    z-score_CV-CV' solubility   probability    charge    z-score_charge turn      z-score_turn   R       K       D       E       N       G       P       S       length    structure      reference           
 1489 hypothetical protein                                   Chloroflexus        aurantiacus          2215          -0.02      0              1            0.5           -0.044     0              0.194     0              0.076   0.018   0.04    0.068   0.029   0.068   0.043   0.054   278      no structure   (gi  22972950)  

                                                                                                    mean of family: -0.02                                                -0.044                    0.194                    0.076   0.018   0.04    0.068   0.029   0.068   0.043   0.054   278    
                                                                                                standard deviation:  0                                                    0                        0                        0       0       0       0       0       0       0       0       0      

                                                                                               mean of superfamily: -0.02                                                -0.044                    0.194                    0.076   0.018   0.04    0.068   0.029   0.068   0.043   0.054   278    
                                                                                                standard deviation:  0                                                    0                        0                        0       0       0       0       0       0       0       0       0      

########################################################################################################## 
#################  Superfamily : Yarrowia lipolytica lipases ,    ID: 17 ################
########################################################################################################## 

Homologous family : Yarrowia lipolytica lipases ,    ID: 34

ID    protein_name                                           genus               species             sequence_id    CV-CV'    z-score_CV-CV' solubility   probability    charge    z-score_charge turn      z-score_turn   R       K       D       E       N       G       P       S       length    structure      reference           
 34   lipase 1                                               Yarrowia            lipolytica           34            -0.56     -0.71           1            0.64          -0.083    -0.71           0.235    -0.71           0.037   0.051   0.078   0.064   0.056   0.082   0.049   0.047   486      no structure   (swissprot  Q99156)  (swissprot  Q99156)  (gi  2494396)  (embl  CAA90323)  (gi  1246862)  (UN  e188110)  
 457  carboxylesterase                                       Yarrowia            lipolytica           708            0.74      0.71           0            0.68          -0.048     0.71           0.251     0.71           0.044   0.064   0.066   0.06    0.066   0.078   0.054   0.052   498      no structure   (embl  CAC43239)  (gi  14588989)  

                                                                                                    mean of family:  0.09                                                -0.066                    0.243                    0.041   0.058   0.072   0.062   0.061   0.08    0.052   0.05    492    
                                                                                                standard deviation:  0.92                                                 0.025                    0.012                    0.005   0.009   0.008   0.003   0.008   0.003   0.003   0.003   8      

                                                                                               mean of superfamily:  0.09                                                -0.066                    0.243                    0.041   0.058   0.072   0.062   0.061   0.08    0.052   0.05    492    
                                                                                                standard deviation:  0.92                                                 0.025                    0.012                    0.005   0.009   0.008   0.003   0.008   0.003   0.003   0.003   8      

########################################################################################################## 
#################  Superfamily : Sfam based on GI 22989522 ,    ID: 43 ################
########################################################################################################## 

Homologous family : Hfam based on GI 22989522 ,    ID: 134

ID    protein_name                                           genus               species             sequence_id    CV-CV'    z-score_CV-CV' solubility   probability    charge    z-score_charge turn      z-score_turn   R       K       D       E       N       G       P       S       length    structure      reference           
 1476 COG0596: Predicted hydrolases or acyltransferases (alphBurkholderia        fungorum             2201           0.14      0              0            0.53           0.057     0              0.228     0              0.136   0.014   0.038   0.026   0.014   0.092   0.049   0.072   346      no structure   (gi  22989522)  

                                                                                                    mean of family:  0.14                                                 0.057                    0.228                    0.136   0.014   0.038   0.026   0.014   0.092   0.049   0.072   346    
                                                                                                standard deviation:  0                                                    0                        0                        0       0       0       0       0       0       0       0       0      

                                                                                               mean of superfamily:  0.14                                                 0.057                    0.228                    0.136   0.014   0.038   0.026   0.014   0.092   0.049   0.072   346    
                                                                                                standard deviation:  0                                                    0                        0                        0       0       0       0       0       0       0       0       0      

########################################################################################################## 
#################  Superfamily : Sfam based on GI 22985205 ,    ID: 33 ################
########################################################################################################## 

Homologous family : Hfam based on GI 28192596 ,    ID: 75

ID    protein_name                                           genus               species             sequence_id    CV-CV'    z-score_CV-CV' solubility   probability    charge    z-score_charge turn      z-score_turn   R       K       D       E       N       G       P       S       length    structure      reference           
 1189 putative hydrolase                                     Streptomyces        hygroscopicus NRRL 3 1889           0.03      0              0            0.5           -0.064     0              0.236     0              0.072   0.004   0.057   0.053   0.008   0.103   0.091   0.034   263      no structure   (genbank  AAO06911)  (gi  28192596)  

                                                                                                    mean of family:  0.03                                                -0.064                    0.236                    0.072   0.004   0.057   0.053   0.008   0.103   0.091   0.034   263    
                                                                                                standard deviation:  0                                                    0                        0                        0       0       0       0       0       0       0       0       0      

                                                                                               mean of superfamily:  0.16                                                -0.059                    0.234                    0.079   0.01    0.055   0.063   0.02    0.093   0.067   0.054   346    
                                                                                                standard deviation:  0.19                                                 0.007                    0.002                    0.008   0.005   0.003   0.008   0.011   0.009   0.022   0.018   72     

Homologous family : Hfam based on GI 22985205 ,    ID: 68

ID    protein_name                                           genus               species             sequence_id    CV-CV'    z-score_CV-CV' solubility   probability    charge    z-score_charge turn      z-score_turn   R       K       D       E       N       G       P       S       length    structure      reference           
 1172 COG0596: Predicted hydrolases or acyltransferases (alphBurkholderia        fungorum             1871           0.07     -0.71           0            0.51          -0.061    -0.71           0.233     0              0.078   0.013   0.052   0.07    0.026   0.088   0.052   0.067   387      no structure   (gi  22989449)  
 1151 COG0596: Predicted hydrolases or acyltransferases (alphBurkholderia        fungorum             1848           0.38      0.71           0            0.59          -0.051     0.71           0.233     0              0.088   0.013   0.057   0.065   0.026   0.088   0.057   0.062   387      no structure   (gi  22985205)  

                                                                                                    mean of family:  0.23                                                -0.056                    0.233                    0.083   0.013   0.054   0.067   0.026   0.088   0.054   0.065   387    
                                                                                                standard deviation:  0.22                                                 0.007                    0                        0.007   0       0.004   0.004   0       0       0.004   0.004   0      

                                                                                               mean of superfamily:  0.16                                                -0.059                    0.234                    0.079   0.01    0.055   0.063   0.02    0.093   0.067   0.054   346    
                                                                                                standard deviation:  0.19                                                 0.007                    0.002                    0.008   0.005   0.003   0.008   0.011   0.009   0.022   0.018   72     

########################################################################################################## 
#################  Superfamily : Sfam based on GI 25505867 ,    ID: 37 ################
########################################################################################################## 

Homologous family : Hfam based on GI 25505867 ,    ID: 95

ID    protein_name                                           genus               species             sequence_id    CV-CV'    z-score_CV-CV' solubility   probability    charge    z-score_charge turn      z-score_turn   R       K       D       E       N       G       P       S       length    structure      reference           
 1275 hypothetical protein SA0572 [imported]                 Staphylococcus      aureus               1980           0.24      0              0            0.56          -0.034     0              0.191     0              0.023   0.103   0.069   0.061   0.046   0.05    0.027   0.069   262      no structure   (pir  )  (gi  25505867)  

                                                                                                    mean of family:  0.24                                                -0.034                    0.191                    0.023   0.103   0.069   0.061   0.046   0.05    0.027   0.069   262    
                                                                                                standard deviation:  0                                                    0                        0                        0       0       0       0       0       0       0       0       0      

                                                                                               mean of superfamily:  0.24                                                -0.034                    0.191                    0.023   0.103   0.069   0.061   0.046   0.05    0.027   0.069   262    
                                                                                                standard deviation:  0                                                    0                        0                        0       0       0       0       0       0       0       0       0      

########################################################################################################## 
#################  Superfamily : Cytosolic Hydrolases ,    ID: 20 ################
########################################################################################################## 

Homologous family : Hfam based on GI 32448512 ,    ID: 143

ID    protein_name                                           genus               species             sequence_id    CV-CV'    z-score_CV-CV' solubility   probability    charge    z-score_charge turn      z-score_turn   R       K       D       E       N       G       P       S       length    structure      reference           
 1490 probable oxidoreductase-putative hydrolase involved in Pirellula           sp. 1                2216          -1.22      0              1            0.77          -0.096     0              0.217     0              0.052   0.035   0.073   0.08    0.038   0.052   0.063   0.063   286      no structure   (embl  CAD78027)  (gi  32448512)  

                                                                                                    mean of family: -1.22                                                -0.096                    0.217                    0.052   0.035   0.073   0.08    0.038   0.052   0.063   0.063   286    
                                                                                                standard deviation:  0                                                    0                        0                        0       0       0       0       0       0       0       0       0      

                                                                                               mean of superfamily:  0.29                                                -0.05                     0.226                    0.061   0.038   0.06    0.059   0.031   0.082   0.06    0.054   312    
                                                                                                standard deviation:  0.75                                                 0.023                    0.022                    0.019   0.022   0.015   0.016   0.014   0.017   0.015   0.015   94     

Homologous family : Hfam based on GI 40062872 ,    ID: 99

ID    protein_name                                           genus               species             sequence_id    CV-CV'    z-score_CV-CV' solubility   probability    charge    z-score_charge turn      z-score_turn   R       K       D       E       N       G       P       S       length    structure      reference           
 1288  2-hydroxy-6-oxo-6-phenylhexa-2,4-dienoate hydrolase   uncultured          bacterium 442        1993          -0.71      0              1            0.67          -0.087     0              0.231     0              0.025   0.032   0.053   0.06    0.025   0.096   0.046   0.064   281      no structure   (genbank  AAR37743)  (gi  40062872)  

                                                                                                    mean of family: -0.71                                                -0.087                    0.231                    0.025   0.032   0.053   0.06    0.025   0.096   0.046   0.064   281    
                                                                                                standard deviation:  0                                                    0                        0                        0       0       0       0       0       0       0       0       0      

                                                                                               mean of superfamily:  0.29                                                -0.05                     0.226                    0.061   0.038   0.06    0.059   0.031   0.082   0.06    0.054   312    
                                                                                                standard deviation:  0.75                                                 0.023                    0.022                    0.019   0.022   0.015   0.016   0.014   0.017   0.015   0.015   94     

Homologous family : Hfam based on GI 423793 ,    ID: 122

ID    protein_name                                           genus               species             sequence_id    CV-CV'    z-score_CV-CV' solubility   probability    charge    z-score_charge turn      z-score_turn   R       K       D       E       N       G       P       S       length    structure      reference           
 1428 carboxylesterase                                       Pseudomonas         sp.                  2146          -0.31      0              1            0.58          -0.068     0              0.221     0              0.05    0.046   0.08    0.053   0.038   0.069   0.019   0.095   262      no structure   (pir  )  (gi  423793)  (ddbj  BAA03399)  (gi  402521)  

                                                                                                    mean of family: -0.31                                                -0.068                    0.221                    0.05    0.046   0.08    0.053   0.038   0.069   0.019   0.095   262    
                                                                                                standard deviation:  0                                                    0                        0                        0       0       0       0       0       0       0       0       0      

                                                                                               mean of superfamily:  0.29                                                -0.05                     0.226                    0.061   0.038   0.06    0.059   0.031   0.082   0.06    0.054   312    
                                                                                                standard deviation:  0.75                                                 0.023                    0.022                    0.019   0.022   0.015   0.016   0.014   0.017   0.015   0.015   94     

Homologous family : Hfam based on GI 22972995 ,    ID: 81

ID    protein_name                                           genus               species             sequence_id    CV-CV'    z-score_CV-CV' solubility   probability    charge    z-score_charge turn      z-score_turn   R       K       D       E       N       G       P       S       length    structure      reference           
 1215 hypothetical protein                                   Chloroflexus        aurantiacus          1917          -0.29      0              1            0.57          -0.052     0              0.191     0              0.065   0.007   0.054   0.04    0.007   0.076   0.065   0.043   278      no structure   (gi  22972995)  

                                                                                                    mean of family: -0.29                                                -0.052                    0.191                    0.065   0.007   0.054   0.04    0.007   0.076   0.065   0.043   278    
                                                                                                standard deviation:  0                                                    0                        0                        0       0       0       0       0       0       0       0       0      

                                                                                               mean of superfamily:  0.29                                                -0.05                     0.226                    0.061   0.038   0.06    0.059   0.031   0.082   0.06    0.054   312    
                                                                                                standard deviation:  0.75                                                 0.023                    0.022                    0.019   0.022   0.015   0.016   0.014   0.017   0.015   0.015   94     

Homologous family : soluble epoxide hydrolases (beta6) ,    ID: 55

ID    protein_name                                           genus               species             sequence_id    CV-CV'    z-score_CV-CV' solubility   probability    charge    z-score_charge turn      z-score_turn   R       K       D       E       N       G       P       S       length    structure      reference           
 884  epoxide hydrolase                                      Rhizobium           Agrobacterium tumefa 1535          -1.8      -2.07           1            0.86          -0.094    -1.92           0.174    -1.27           0.043   0.06    0.096   0.071   0.021   0.053   0.057   0.043   282      no structure   (pdb  1EHY)  (gi  6435658)  
 1030 hydrolase                                              Streptomyces        coelicolor           1510          -1.49     -1.65           1            0.82          -0.084    -1.36           0.174    -1.24           0.067   0.01    0.091   0.04    0.007   0.087   0.064   0.017   298      no structure   (embl  CAB62690)  (gi  6562881)  
 1065 hydrolase                                              Streptomyces        coelicolor           1508          -0.9      -0.83           1            0.71          -0.078    -1.04           0.202    -0.14           0.068   0.017   0.075   0.058   0.017   0.089   0.055   0.041   292      no structure   (embl  CAB95984)  (gi  8894797)  
 863  epoxide hydrolase                                      Pseudomonas         aeruginosa           1601          -0.81     -0.71           1            0.69          -0.06     -0.04           0.173    -1.28           0.087   0.013   0.077   0.053   0.013   0.07    0.06    0.03    300      no structure   (gi  11351270)  (UN  Chlo_369)  
 1066 hydrolase                                              Mesorhizobium       loti                 1775          -0.6      -0.42           1            0.64          -0.062    -0.13           0.19     -0.62           0.085   0.032   0.088   0.06    0.014   0.077   0.06    0.039   284      no structure   (gi  13488467)  (UN  NP_109474)  (ddbj  BAB54813)  (gi  14028221)  
 1491 COG0596: Predicted hydrolases or acyltransferases (alphRalstonia           metallidurans        2219          -0.55     -0.36           1            0.63          -0.054     0.28           0.179    -1.07           0.082   0.018   0.061   0.064   0.006   0.088   0.061   0.024   330      no structure   (gi  22980285)  
 842  hypothetical protein                                   Nostoc              sp. PCC 7120         1519          -0.51     -0.3            1            0.62          -0.047     0.67           0.168    -1.48           0.052   0.048   0.055   0.062   0.027   0.052   0.055   0.034   291      no structure   (gi  25533496)  (genbank  AE011419)  (UN  Gmet_16)  
 1064 hydrolase                                              Agrobacterium       tumefaciens          1555          -0.51     -0.29           1            0.62          -0.061    -0.12           0.196    -0.39           0.073   0.038   0.08    0.063   0.021   0.073   0.056   0.045   286      no structure   (genbank  AAL46181)  (gi  17743953)  (UN  Atu5495)  
 965  hydrolase                                              Streptomyces        coelicolor           1570          -0.47     -0.25           1            0.62          -0.075    -0.85           0.223     0.69           0.057   0.022   0.073   0.051   0.01    0.089   0.076   0.048   314      no structure   (embl  CAB76359)  (gi  7160174)  
 1063 hydrolase                                              Streptomyces        coelicolor           1574          -0.46     -0.23           1            0.61          -0.058     0.07           0.192    -0.53           0.119   0.003   0.091   0.059   0.007   0.091   0.066   0.028   286      no structure   (embl  CAB94628)  (gi  8546916)  
 1081 hypothetical protein                                   Synechocystis       sp.                  1573          -0.34     -0.07           1            0.58          -0.077    -1.01           0.237     1.26           0.024   0.044   0.044   0.071   0.034   0.081   0.061   0.061   295      no structure   (gi  7470050)  (UN  Reut_311)  (ddbj  BAA17642)  (gi  1652722)  
 1024 epoxide hydrolase                                      Corynebacterium     sp.                  1517          -0.22      0.09           1            0.55          -0.072    -0.7            0.234     1.14           0.049   0.031   0.063   0.059   0.042   0.087   0.056   0.049   286      no structure   (embl  CAA11900)  (gi  2897599)  (UN  e1252037)  
 1025 haloacetat dehalogenase H-1                            Moraxella           sp.                  1452          -0.04      0.35           1            0.5           -0.061    -0.07           0.224     0.75           0.058   0.027   0.071   0.044   0.037   0.075   0.061   0.051   294      no structure   (swissprot  Q01398)  (ddbj  BAB85585)  (gi  18916612)  (swissprot  Q01398)  (gi  461925)  (UN  Bcep_263)  (gi  348432)  (ddbj  BAA14412)  (gi  216773)  
 1033 hydrolase                                              Salmonella          typhimurium          1536           0.17      0.63           0            0.54          -0.046     0.71           0.211     0.2            0.056   0.033   0.063   0.043   0.023   0.076   0.063   0.049   304      no structure   (genbank  AAL19286)  (gi  16418832)  
 1035 hydrolase                                              Pseudomonas         aeruginosa           1663           0.28      0.78           0            0.57          -0.049     0.58           0.223     0.68           0.06    0.034   0.044   0.069   0.025   0.088   0.06    0.05    319      no structure   (gi  11351394)  (UN  Tery_4)  (genbank  AAG06322)  (gi  9949029)  
 1029 hydrolase                                              Streptomyces        coelicolor           1514           0.43      0.99           0            0.61          -0.056     0.19           0.246     1.61           0.081   0       0.049   0.058   0.003   0.12    0.081   0.042   309      no structure   (gi  7479296)  (UN  Pflu_117)  (embl  CAA20500)  (gi  3451441)  
 1097 epoxide hydrolase                                      Pseudomonas         aeruginosa           1515           0.49      1.07           0            0.62          -0.037     1.25           0.213     0.29           0.091   0.007   0.061   0.044   0.007   0.081   0.064   0.061   296      no structure   (gi  11351272)  (genbank  AAG07381)  (gi  9950186)  
 868  hydrolase                                              Agrobacterium       tumefaciens          1603           0.5       1.08           0            0.62          -0.033     1.48           0.206     0.01           0.089   0.034   0.07    0.055   0.023   0.07    0.063   0.049   384      no structure   (gi  15162311)  (genbank  AAK90870)  (UN  AGR_pAT_728)  
 1078 ephC protein                                           Mycobacterium       tuberculosis         1513           1.3       2.18           0            0.79          -0.024     1.98           0.241     1.39           0.085   0.019   0.047   0.051   0.009   0.092   0.089   0.051   316      no structure   (gi  7478000)  (embl  CAB09056)  (gi  2117218)  (genbank  AAK45413)  (gi  13880740)  (UN  MT1156)  

                                                                                                    mean of family: -0.29                                                -0.059                    0.206                    0.07    0.026   0.068   0.057   0.018   0.081   0.063   0.043   303    
                                                                                                standard deviation:  0.73                                                 0.018                    0.025                    0.022   0.016   0.016   0.009   0.011   0.015   0.009   0.012   24     

                                                                                               mean of superfamily:  0.29                                                -0.05                     0.226                    0.061   0.038   0.06    0.059   0.031   0.082   0.06    0.054   312    
                                                                                                standard deviation:  0.75                                                 0.023                    0.022                    0.019   0.022   0.015   0.016   0.014   0.017   0.015   0.015   94     

Homologous family : soluble haloalkane dehalogenases (beta6) ,    ID: 54

ID    protein_name                                           genus               species             sequence_id    CV-CV'    z-score_CV-CV' solubility   probability    charge    z-score_charge turn      z-score_turn   R       K       D       E       N       G       P       S       length    structure      reference           
 1047 haloalkane dehalogenase                                Mycobacterium       smegmatis            1742          -1.02     -1.82           1            0.73          -0.101    -2.02           0.239     1.4            0.079   0.014   0.086   0.079   0.032   0.089   0.064   0.054   280      no structure   (genbank  AAL17946)  (gi  16508080)  (gi  28558094)  (genbank  AABX01000282)  (swissprot  Q938B4)  (UN  cont3.386)  
 1051 haloalkane dehalogenase                                Rhodococcus         rhodochrous          1552          -0.83     -1.41           1            0.7           -0.091    -1.47           0.232     0.83           0.058   0.027   0.065   0.082   0.031   0.068   0.102   0.031   293      no structure   (genbank  AAC15838)  (gi  3114657)  (embl  CAB65362)  (gi  6689030)  (gi  28558087)  (swissprot  Q53042)  
 1045 haloalkane dehalogenase                                Mycobacterium       sp.                  1553          -0.81     -1.36           1            0.69          -0.092    -1.5            0.235     1.02           0.055   0.029   0.065   0.081   0.029   0.075   0.094   0.036   307      no structure   (embl  CAA10076)  (gi  3860531)  (UN  e1341297)  (embl  CAB65289)  (gi  6688825)  (gi  28558101)  (swissprot  Q9ZER0)  (UN  Bcep_264)  
 844  haloalkane dehalogenase                                Rhodococcus         sp.                  1551          -0.79     -1.31           1            0.69          -0.091    -1.46           0.235     1.03           0.058   0.027   0.065   0.082   0.031   0.071   0.102   0.031   294      no structure   (gi  28558081)  (swissprot  P59336)  
 1044 haloalkane dehaolgenase                                Pseudomonas         paucimobilis         1448          -0.61     -0.92           1            0.65          -0.071    -0.34           0.207    -1.18           0.085   0.02    0.071   0.075   0.017   0.078   0.071   0.041   295      no structure   (pir  A49896)  (genbank  AE015618)  (gi  625675)  (UN  XfasO_53)  
 990  haloalkane dehalogenase                                Sphingomonas        paucimobilis         1584          -0.6      -0.9            1            0.65          -0.071    -0.35           0.207    -1.13           0.085   0.02    0.071   0.075   0.017   0.082   0.071   0.037   294      no structure   (gi  24987372)  (pdb  1IZ7)  
 1068 haloalkane dehalogenase                                Rhodococcus         sp.                  1550          -0.59     -0.87           1            0.64          -0.088    -1.27           0.241     1.51           0.058   0.027   0.064   0.078   0.031   0.078   0.102   0.031   295      no structure   (pdb  1CQW)  (gi  6137666)  
 847   1,3,4,6-tetrachloro-1,4-cyclohexadiene hydrolase      Sphingomonas        paucimobilis         1568          -0.56     -0.82           1            0.64          -0.071    -0.33           0.209    -0.97           0.084   0.02    0.071   0.074   0.017   0.081   0.071   0.041   296      no structure   (gi  24935285)  (genbank  AAN64241)  
 1052 haloalkane dehalogenase                                Pseudomonas         paucimobilis         1729          -0.56     -0.82           1            0.64          -0.071    -0.33           0.209    -0.97           0.084   0.02    0.071   0.074   0.017   0.081   0.071   0.041   296      no structure   (swissprot  P51698)  (gi  9789853)  (ddbj  BAA03443)  (gi  4521186)  
 1042 haloalkane dehalogenase                                Mycobacterium       bovis                1735          -0.12      0.15           1            0.53          -0.073    -0.49           0.243     1.72           0.073   0.02    0.063   0.073   0.03    0.093   0.073   0.047   300      no structure   (gi  28558100)  (swissprot  Q9XB14)  (UN  Chlo_359)  (embl  CAB45532)  (gi  5139537)  
 1046 haloalkane dehalogenase                                Mycobacterium       tuberculosis         1736          -0.07      0.27           1            0.51          -0.073    -0.49           0.247     1.98           0.077   0.017   0.063   0.073   0.033   0.093   0.073   0.047   300      no structure   (swissprot  Q50642)  (gi  6686249)  (gi  7478185)  (embl  CAB01264)  (gi  1478233)  (genbank  AAK46969)  (gi  13882401)  (UN  MT2656)  
 852  haloalkane dehalogenase                                Bradyrhizobium      japonicum            1591          -0.03      0.36           1            0.5           -0.053     0.64           0.21     -0.95           0.081   0.016   0.042   0.077   0.01    0.071   0.081   0.048   310      no structure   (gi  28558082)  (swissprot  P59337)  
 1050 Renilla-luciferin 2-monooxygenase                      Reporter            vector p2luc         1598           0.06      0.56           0            0.51          -0.053     0.65           0.215    -0.5            0.042   0.087   0.055   0.096   0.042   0.055   0.058   0.061   311      no structure   (genbank  AAC40213)  (gi  3123920)  (swissprot  P27652)  (gi  126502)  (genbank  AAA29804)  (gi  160820)  (genbank  AAB82573)  (gi  2582510)  (genbank  AAB82575)  (gi  2582513)  (genbank  AAB82577)  (gi  2582516)  (genbank  AAB82579)  (gi  2582519)  (genbank  AAF89180)  (gi  9587161)  (genbank  AAK09279)  (gi  12958276)  (genbank  AAL40739)  (gi  17530185)  (embl  CAD32452)  (gi  21262144)  
 1053 luciferase                                             synthetic           construct            1749           0.06      0.56           0            0.51          -0.053     0.65           0.215    -0.5            0.042   0.087   0.058   0.093   0.042   0.055   0.058   0.061   311      no structure   (genbank  AAF93166)  (gi  9739244)  
 1048 luciferase                                             Co                  vector pHRL-TK       1751           0.06      0.56           0            0.51          -0.053     0.65           0.215    -0.5            0.042   0.087   0.055   0.096   0.042   0.055   0.058   0.061   311      no structure   (genbank  AAK53366)  (gi  14039715)  (genbank  AAK53368)  (gi  14039719)  (genbank  AAK53370)  (gi  14039723)  (genbank  AAK53372)  (gi  14039727)  (genbank  AAK53374)  (gi  14039731)  (genbank  AAK53376)  (gi  14039735)  (genbank  AAK53378)  (gi  14039739)  
 1043 luciferase                                             Ralstonia           metallidurans        1752           0.06      0.56           0            0.51          -0.053     0.65           0.215    -0.5            0.045   0.084   0.051   0.1     0.045   0.055   0.058   0.058   311      no structure   (genbank  AAG54094)  (gi  12621062)  
 934  luciferase                                             Expression          vector pBS-35S-Ala-R 1817           0.11      0.67           0            0.52          -0.048     0.88           0.21     -0.9            0.043   0.082   0.052   0.091   0.04    0.052   0.058   0.061   328      no structure   (gi  28864241)  (genbank  AAO48593)  
 1049 Renilla-luciferin 2-monooxygenase                      Renilla             reniformis           1750           0.18      0.82           0            0.54          -0.049     0.83           0.217    -0.41           0.041   0.089   0.054   0.096   0.041   0.054   0.057   0.064   314      no structure   (gi  84399)  
 935  luciferase                                             Expression          vector pBS-35S-Rluc  1818           0.18      0.82           0            0.54          -0.049     0.83           0.217    -0.41           0.045   0.086   0.054   0.096   0.041   0.054   0.057   0.064   314      no structure   (gi  28864235)  (genbank  AAO48589)  
 936  luciferase                                             Expression          vector pBS-35S-Rluc- 1819           0.28      1.05           0            0.57          -0.045     1.03           0.216    -0.45           0.046   0.083   0.052   0.093   0.04    0.052   0.059   0.065   324      no structure   (gi  28864244)  (genbank  AAO48595)  
 993  haloalkane dehalogenase                                Rhizobium           Agrobacterium tumefa 1737           0.32      1.13           0            0.58          -0.046     0.98           0.22     -0.1            0.069   0.03    0.053   0.063   0.039   0.066   0.069   0.046   304      no structure   (gi  28558089)  (swissprot  Q8U671)  (genbank  AAK91024)  (gi  15163540)  (UN  AGR_pTi_130)  
 853  hypothetical protein                                   Nostoc              sp.                  1592           0.32      1.14           0            0.58          -0.044     1.1            0.216    -0.43           0.046   0.05    0.039   0.071   0.032   0.06    0.067   0.057   282      no structure   (gi  25532900)  
 848  haloalkane dehalogenase                                Mesorhizobium       loti                 1588           0.52      1.57           0            0.63          -0.043     1.17           0.227     0.39           0.074   0.029   0.068   0.049   0.023   0.061   0.091   0.052   309      no structure   (gi  28558096)  (swissprot  Q98C03)  

                                                                                                    mean of family: -0.19                                                -0.064                    0.222                    0.061   0.046   0.06    0.081   0.031   0.069   0.072   0.049   303    
                                                                                                standard deviation:  0.45                                                 0.018                    0.013                    0.017   0.031   0.011   0.013   0.01    0.014   0.016   0.012   12     

                                                                                               mean of superfamily:  0.29                                                -0.05                     0.226                    0.061   0.038   0.06    0.059   0.031   0.082   0.06    0.054   312    
                                                                                                standard deviation:  0.75                                                 0.023                    0.022                    0.019   0.022   0.015   0.016   0.014   0.017   0.015   0.015   94     

Homologous family : Hfam based on GI 22990244 ,    ID: 148

ID    protein_name                                           genus               species             sequence_id    CV-CV'    z-score_CV-CV' solubility   probability    charge    z-score_charge turn      z-score_turn   R       K       D       E       N       G       P       S       length    structure      reference           
 1497 COG0596: Predicted hydrolases or acyltransferases (alphBurkholderia        fungorum             2225          -0.12      0              1            0.53          -0.064     0              0.226     0              0.055   0.043   0.077   0.055   0.03    0.043   0.051   0.102   235      no structure   (gi  22990244)  

                                                                                                    mean of family: -0.12                                                -0.064                    0.226                    0.055   0.043   0.077   0.055   0.03    0.043   0.051   0.102   235    
                                                                                                standard deviation:  0                                                    0                        0                        0       0       0       0       0       0       0       0       0      

                                                                                               mean of superfamily:  0.29                                                -0.05                     0.226                    0.061   0.038   0.06    0.059   0.031   0.082   0.06    0.054   312    
                                                                                                standard deviation:  0.75                                                 0.023                    0.022                    0.019   0.022   0.015   0.016   0.014   0.017   0.015   0.015   94     

Homologous family : Hfam based on GI 23062200 ,    ID: 105

ID    protein_name                                           genus               species             sequence_id    CV-CV'    z-score_CV-CV' solubility   probability    charge    z-score_charge turn      z-score_turn   R       K       D       E       N       G       P       S       length    structure      reference           
 1325 COG0596: Predicted hydrolases or acyltransferases (alphPseudomonas         fluorescens PfO-1    2033          -0.1       0              1            0.52          -0.046     0              0.193     0              0.062   0.039   0.075   0.043   0.02    0.079   0.059   0.036   305      no structure   (gi  23062200)  

                                                                                                    mean of family: -0.1                                                 -0.046                    0.193                    0.062   0.039   0.075   0.043   0.02    0.079   0.059   0.036   305    
                                                                                                standard deviation:  0                                                    0                        0                        0       0       0       0       0       0       0       0       0      

                                                                                               mean of superfamily:  0.29                                                -0.05                     0.226                    0.061   0.038   0.06    0.059   0.031   0.082   0.06    0.054   312    
                                                                                                standard deviation:  0.75                                                 0.023                    0.022                    0.019   0.022   0.015   0.016   0.014   0.017   0.015   0.015   94     

Homologous family : soluble non-heme peroxidases ,    ID: 43

ID    protein_name                                           genus               species             sequence_id    CV-CV'    z-score_CV-CV' solubility   probability    charge    z-score_charge turn      z-score_turn   R       K       D       E       N       G       P       S       length    structure      reference           
 905  Non-heme bromoperoxidase                               Streptomyces        aureofaciens         1565          -1.13     -1.66           1            0.75          -0.095    -1.53           0.219    -0.35           0.047   0.018   0.072   0.058   0.036   0.083   0.047   0.054   278      no structure   (swissprot  P29715)  (gi  231644)  (gi  1085676)  (genbank  AAB84315)  (gi  150457)  
 1071 Non-haem bromoperoxidase                               Streptomyces        aureofaciens         1564          -1.12     -1.66           1            0.75          -0.095    -1.55           0.22     -0.31           0.047   0.018   0.072   0.058   0.036   0.083   0.047   0.054   277      no structure   (pdb  1BRO)  (gi  1943026)  (UN  Bcep_263)  
 1096 halide peroxidase                                      Geobacter           metallireducens      1624          -1.03     -1.51           1            0.74          -0.096    -1.62           0.229     0.11           0.026   0.03    0.059   0.063   0.044   0.066   0.048   0.07    271      no structure   (gi  7475772)  (UN  Desu_2224)  (gi  2522021)  (ddbj  BAA22772)  
 1090 non-heme chloroperoxidase                              Streptomyces        lividans             1673          -0.68     -0.94           1            0.66          -0.088    -1.2            0.236     0.43           0.047   0.025   0.091   0.04    0.029   0.091   0.062   0.054   276      no structure   (swissprot  P49323)  (gi  4033700)  (gi  1076110)  (genbank  AAA18642)  (gi  496970)  
 1074 non-heme chloroperoxidase                              Streptomyces        lividans             1672          -0.67     -0.93           1            0.66          -0.088    -1.21           0.236     0.48           0.047   0.025   0.091   0.04    0.029   0.091   0.062   0.055   275      no structure   (pdb  1A88)  (gi  3892001)  (UN  Bcep_285)  (pdb  1A88)  (gi  3892002)  (pdb  1A88)  (gi  3892003)  
 1414 COG0596: Predicted hydrolases or acyltransferases (alphPseudomonas         fluorescens PfO-1    2129          -0.62     -0.84           1            0.65          -0.07     -0.34           0.206    -1              0.044   0.051   0.096   0.04    0.018   0.107   0.037   0.044   272      no structure   (gi  23062538)  
 1008 arylesterase                                           Pseudomonas         fluorescens          1613          -0.46     -0.6            1            0.61          -0.056     0.38           0.188    -1.9            0.044   0.055   0.088   0.037   0.015   0.092   0.04    0.04    272      no structure   (gi  1352392)  (swissprot  P22862)  (gi  951089)  (genbank  AAB60168)  
 1006 hypothetical protein                                   Weissella           paramesenteroides    1627          -0.41     -0.51           1            0.6           -0.056     0.35           0.192    -1.66           0.038   0.045   0.064   0.045   0.053   0.057   0.034   0.049   265      no structure   (gi  11255593)  (UN  Chlo_298)  (gi  6249496)  (embl  CAB60045)  
 1011 bromide peroxidase                                     Streptomyces        aureofaciens         1611          -0.41     -0.51           1            0.6           -0.074    -0.5            0.225    -0.05           0.055   0.055   0.113   0.04    0.036   0.105   0.047   0.036   275      no structure   (gi  1345618)  (swissprot  P33912)  (UN  Bcep_272)  (gi  2117623)  (gi  522150)  (genbank  AAC43253)  
 968  non-heme bromoperoxidase                               Streptomyces        aureofaciens         1612          -0.4      -0.5            1            0.6           -0.074    -0.51           0.226    -0.01           0.055   0.055   0.113   0.04    0.036   0.106   0.047   0.036   274      no structure   (gi  3318933)  (pdb  1A8Q)  
 883  chloride peroxidase                                    Lactococcus         lactis               1628          -0.2      -0.17           1            0.55          -0.052     0.54           0.199    -1.36           0.034   0.067   0.06    0.064   0.049   0.06    0.037   0.052   267      no structure   (gi  25401263)  (gi  12723743)  (genbank  AAK04918)  
 1007 chloride peroxidase                                    Rhodococcus         erythropolis         1614          -0.07      0.04           1            0.51          -0.07     -0.33           0.241     0.69           0.058   0.018   0.08    0.036   0.029   0.106   0.044   0.062   274      no structure   (gi  3915103)  (swissprot  O05691)  (UN  Bcep_303)  (gi  2072006)  (genbank  AAC45285)  
 1093 bromide peroxidase                                     Synechocystis       sp. PCC 6803         1649           0.03      0.19           0            0.5           -0.07     -0.31           0.246     0.96           0.043   0.036   0.08    0.04    0.047   0.08    0.062   0.058   276      no structure   (gi  7433088)  (ddbj  BAA10684)  (gi  1001804)  (swissprot  Q55921)  (gi  3914460)  
 1041 chloride peroxidase                                    Pseudomonas         aeruginosa           1620           0.13      0.36           0            0.53          -0.066    -0.13           0.246     0.96           0.054   0.033   0.094   0.029   0.025   0.112   0.065   0.043   276      no structure   (gi  11347567)  
 879  chloride peroxidase                                    Pseudomonas         putida               1621           0.29      0.62           0            0.57          -0.059     0.22           0.243     0.79           0.043   0.033   0.091   0.014   0.025   0.109   0.062   0.047   276      no structure   (gi  1360922)  (gi  1110542)  (genbank  AAB35246)  (UN  170670)  
 1103 chloride peroxidase                                    Bacillus            subtilis             1653           0.34      0.7            0            0.58          -0.034     1.46           0.198    -1.4            0.06    0.075   0.067   0.071   0.026   0.082   0.045   0.045   268      no structure   (gi  7433089)  (UN  Chlo_62)  (embl  CAA70654)  (gi  2145391)  (UN  e1173524)  
 872  chloride peroxidase                                    Pseudomonas         fluorescens          1608           0.42      0.82           0            0.6           -0.056     0.39           0.245     0.87           0.04    0.047   0.084   0.029   0.022   0.109   0.044   0.069   274      no structure   (gi  3914444)  (swissprot  O31158)  (UN  Pflu_157)  (gi  2623869)  (genbank  AAB86577)  
 1009 chloride peroxidase                                    Pseudomonas         fluorescens          1609           0.43      0.84           0            0.61          -0.056     0.39           0.245     0.92           0.04    0.048   0.084   0.029   0.022   0.11    0.044   0.07    273      no structure   (gi  3318934)  (pdb  1A8S)  
 876  chloride peroxidase                                    Methylophilus       sp.                  1616           0.55      1.03           0            0.63          -0.055     0.41           0.252     1.24           0.056   0.036   0.067   0.05    0.036   0.092   0.062   0.062   357      no structure   (gi  28558874)  (UN  NP_788134)  (gi  22726425)  (genbank  AAN05220)  
 1040 chloride peroxidase                                    Agrobacterium       tumefaciens          1619           0.55      1.04           0            0.63          -0.042     1.04           0.228     0.05           0.046   0.052   0.086   0.025   0.025   0.098   0.04    0.065   325      no structure   (gi  15162184)  (genbank  AAK90763)  (UN  AGR_pAT_561)  
 1012 chloride peroxidase                                    Burkholderia        cepacia              1615           0.58      1.08           0            0.64          -0.041     1.11           0.227     0.03           0.044   0.055   0.081   0.029   0.029   0.103   0.044   0.051   273      no structure   (gi  18482507)  (genbank  AAL73575)  
 1107 chloride peroxidase                                    Clostridium         acetobutylicum       1722           0.86      1.53           0            0.7           -0.019     2.19           0.203    -1.15           0.059   0.081   0.063   0.066   0.03    0.081   0.037   0.055   271      no structure   (gi  25501609)  (UN  Pflu_113)  (genbank  AAK80635)  (gi  15025720)  
 1013 bromoperoxidase-esterase                               Pseudomonas         putida               1623           0.89      1.58           0            0.71          -0.048     0.76           0.261     1.67           0.043   0.043   0.087   0.018   0.029   0.112   0.065   0.054   276      no structure   (gi  6451702)  (ddbj  BAA86922)  

                                                                                                    mean of family: -0.09                                                -0.063                    0.227                    0.047   0.044   0.082   0.042   0.032   0.093   0.049   0.053   279    
                                                                                                standard deviation:  0.62                                                 0.02                     0.021                    0.008   0.018   0.015   0.015   0.01    0.017   0.01    0.01    20     

                                                                                               mean of superfamily:  0.29                                                -0.05                     0.226                    0.061   0.038   0.06    0.059   0.031   0.082   0.06    0.054   312    
                                                                                                standard deviation:  0.75                                                 0.023                    0.022                    0.019   0.022   0.015   0.016   0.014   0.017   0.015   0.015   94     

Homologous family : soluble plant epoxide hydrolases ,    ID: 46

ID    protein_name                                           genus               species             sequence_id    CV-CV'    z-score_CV-CV' solubility   probability    charge    z-score_charge turn      z-score_turn   R       K       D       E       N       G       P       S       length    structure      reference           
 961  epoxide hydrolase                                      Oryza               sativa               1496          -0.96     -1.58           1            0.72          -0.08     -1.48           0.201    -1.22           0.043   0.05    0.068   0.074   0.015   0.068   0.074   0.043   323      no structure   (gi  18071416)  (genbank  AAL58275)  
 1134 epoxide hydrolase                                      Nicotiana           tabacum              1491          -0.76     -1.27           1            0.68          -0.072    -1              0.199    -1.35           0.042   0.058   0.068   0.074   0.019   0.077   0.064   0.039   311      no structure   (genbank  AAB02006)  (gi  1354849)  
 959  epoxide hydrolase                                      Oryza               sativa               1484          -0.73     -1.23           1            0.67          -0.075    -1.19           0.207    -0.86           0.055   0.031   0.079   0.052   0.021   0.09    0.052   0.045   290      no structure   (ddbj  BAA84627)  (gi  5922626)  (ddbj  BAA85202)  (gi  6016859)  
 1131 hydrolase                                              Oryza               sativa               1463          -0.67     -1.13           1            0.66          -0.071    -0.98           0.204    -1.04           0.056   0.03    0.056   0.071   0.024   0.089   0.065   0.027   338      no structure   (genbank  AAL79743)  (gi  18855051)  (gi  28372700)  (genbank  AAO39884)  
 958  epoxide hydrolase                                      Oryza               sativa               1516          -0.66     -1.12           1            0.66          -0.071    -0.93           0.203    -1.1            0.072   0.022   0.059   0.075   0.009   0.081   0.078   0.034   320      no structure   (gi  18071405)  (genbank  AAL58264)  
 960  epoxide hydrolase                                      Oryza               sativa               1504          -0.56     -0.95           1            0.64          -0.068    -0.75           0.204    -1.02           0.05    0.044   0.063   0.069   0.016   0.079   0.072   0.038   318      no structure   (gi  18071422)  (genbank  AAL58281)  
 837  epoxide hydrolase                                      Ananas              comosus              1495          -0.32     -0.58           1            0.58          -0.065    -0.56           0.214    -0.41           0.044   0.044   0.053   0.069   0.038   0.082   0.053   0.041   318      no structure   (gi  25044843)  (genbank  AAM28292)  
 943  epoxide hydrolase                                      Arabidopsis         thaliana             1470          -0.3      -0.55           1            0.57          -0.07     -0.91           0.226     0.38           0.031   0.065   0.065   0.071   0.022   0.077   0.059   0.068   323      no structure   (gi  15230367)  (UN  NP_190669)  (gi  11262624)  (embl  CAB62622)  (gi  6562252)  (genbank  AAK50099)  (gi  13937213)  (genbank  AAL69533)  (gi  18491129)  
 860  epoxide hydrolase                                      Solanum             tuberosum            1483          -0.29     -0.54           1            0.57          -0.064    -0.54           0.215    -0.33           0.028   0.062   0.04    0.084   0.034   0.075   0.065   0.04    321      no structure   (gi  7489255)  (genbank  AAA81889)  (gi  407938)  
 962  epoxide hydrolase                                      Solanum             tuberosum            1489          -0.24     -0.45           1            0.56          -0.056    -0.05           0.203    -1.09           0.036   0.059   0.046   0.075   0.03    0.075   0.059   0.039   305      no structure   (gi  7489257)  (genbank  AAA81893)  (gi  407946)  
 942  epoxide hydrolase                                      Oryza               sativa               1505          -0.23     -0.43           1            0.55          -0.059    -0.21           0.209    -0.72           0.048   0.048   0.058   0.068   0.01    0.068   0.071   0.061   311      no structure   (gi  18071407)  (genbank  AAL58266)  
 1132 epoxide hydrolase                                      Brassica            napus                1468           0.06      0.02           0            0.51          -0.055     0.02           0.22      0              0.05    0.057   0.06    0.072   0.022   0.079   0.075   0.044   318      no structure   (embl  CAD30841)  (gi  22208300)  
 1133 unnamed protein                                        Oryza               sativa               1461           0.07      0.03           0            0.51          -0.052     0.23           0.214    -0.38           0.053   0.047   0.068   0.053   0.019   0.09    0.068   0.037   322      no structure   (ddbj  BAA84626)  (gi  5922625)  (ddbj  BAA85201)  (gi  6016858)  
 946  epoxide hydrolase                                      Arabidopsis         thaliana             1480           0.14      0.14           0            0.53          -0.061    -0.35           0.237     1.08           0.053   0.05    0.059   0.075   0.028   0.081   0.075   0.053   321      no structure   (gi  15225781)  (UN  NP_180242)  (ddbj  BAA04049)  (gi  1109600)  (genbank  AAB95308)  (gi  2760840)  (UN  At2g26740)  (genbank  AAG42012)  (gi  11935193)  (genbank  AAK00393)  (gi  12642902)  (genbank  AAL31924)  (gi  16930477)  (gi  25288865)  (UN  Magn_2356)  
 843  epoxide hydrolase                                      Cicer               arietinum            1537           0.24      0.3            0            0.56          -0.052     0.22           0.225     0.35           0.036   0.058   0.051   0.065   0.047   0.095   0.055   0.029   275      no structure   (gi  20975616)  (embl  CAD31713)  
 859  epoxide hydrolase                                      Glycine             max                  1481           0.28      0.38           0            0.57          -0.053     0.12           0.232     0.75           0.044   0.047   0.044   0.07    0.056   0.076   0.059   0.041   341      no structure   (gi  7488671)  (ddbj  BAA09852)  (gi  1304227)  (embl  CAA55293)  (gi  2764804)  
 840  epoxide hydrolase                                      Euphorbia           lagascae             1497           0.31      0.41           0            0.57          -0.046     0.61           0.218    -0.13           0.04    0.056   0.056   0.056   0.031   0.078   0.056   0.053   321      no structure   (gi  27960680)  (genbank  AAO27849)  
 944  epoxide hydrolase                                      Arabidopsis         thaliana             1438           0.37      0.52           0            0.59          -0.052     0.22           0.234     0.93           0.047   0.056   0.056   0.069   0.034   0.081   0.069   0.05    320      no structure   (genbank  AAL38771)  (gi  15225782)  (UN  NP_180243)  (genbank  AAB95309)  (gi  2760841)  (UN  At2g26750)  (genbank  AAL38771)  (gi  17529122)  (genbank  AAM51316)  (gi  21436139)  (gi  25288866)  
 949  epoxide hydrolase                                      Arabidopsis         thaliana             1494           0.61      0.9            0            0.65          -0.04      0.93           0.228     0.51           0.052   0.052   0.088   0.026   0.031   0.067   0.057   0.073   193      no structure   (gi  7488060)  
 947  epoxide hydrolase                                      Arabidopsis         thaliana             1467           0.66      0.96           0            0.66          -0.057    -0.11           0.263     2.77           0.039   0.06    0.063   0.063   0.048   0.097   0.069   0.048   331      no structure   (gi  15230018)  (UN  NP_187211)  (genbank  AAF26137)  (gi  6714450)  (UN  atg_51665_66237)  (genbank  AAL49778)  (gi  17979165)  (genbank  AAM51432)  (gi  21436463)  
 945  epoxide hydrolase                                      Arabidopsis         thaliana             1465           0.75      1.12           0            0.68          -0.042     0.81           0.241     1.34           0.056   0.046   0.065   0.049   0.031   0.086   0.071   0.052   324      no structure   (gi  18411917)  (UN  NP_567228)  (gi  7435060)  (genbank  AAC19281)  (gi  3193297)  (embl  CAB80727)  (gi  7268994)  (genbank  AAM26670)  (gi  20856515)  (genbank  AAN18121)  (gi  23308303)  
 948  epoxide hydrolase                                      Arabidopsis         thaliana             1493           0.77      1.15           0            0.68          -0.035     1.27           0.227     0.48           0.076   0.043   0.076   0.047   0.014   0.085   0.071   0.057   211      no structure   (genbank  AAL16157)  (gi  16226396)  
 832  epoxide hydrolase                                      Arabidopsis         thaliana             1488           1.25      1.9            0            0.78          -0.021     2.14           0.231     0.73           0.062   0.062   0.062   0.052   0.039   0.078   0.065   0.049   536      no structure   (gi  15234764)  (UN  NP_193331)  (embl  CAB46034)  (gi  5302785)  (UN  e1509145)  (embl  CAB78638)  (gi  7268344)  (gi  25407540)  
 856  epoxide hydrolase                                      Oryza               sativa               1466           1.32      2.01           0            0.79          -0.015     2.49           0.225     0.33           0.06    0.051   0.045   0.051   0.027   0.084   0.057   0.057   333      no structure   (genbank  AAL79744)  (gi  18855052)  (gi  28372678)  (genbank  AAO39862)  

                                                                                                    mean of family:  0.05                                                -0.055                    0.22                     0.049   0.05    0.06    0.064   0.028   0.081   0.065   0.047   318    
                                                                                                standard deviation:  0.63                                                 0.016                    0.015                    0.012   0.011   0.011   0.013   0.012   0.008   0.008   0.011   59     

                                                                                               mean of superfamily:  0.29                                                -0.05                     0.226                    0.061   0.038   0.06    0.059   0.031   0.082   0.06    0.054   312    
                                                                                                standard deviation:  0.75                                                 0.023                    0.022                    0.019   0.022   0.015   0.016   0.014   0.017   0.015   0.015   94     

Homologous family : soluble meta cleavage compound hydrolases I ,    ID: 51

ID    protein_name                                           genus               species             sequence_id    CV-CV'    z-score_CV-CV' solubility   probability    charge    z-score_charge turn      z-score_turn   R       K       D       E       N       G       P       S       length    structure      reference           
 902   2-hydroxy-6-ketonona-2,4-dienoate hydrolase           Rhodococcus         globerulus           1760          -0.97     -2.21           1            0.72          -0.089    -1.82           0.219    -0.5            0.052   0.021   0.063   0.069   0.035   0.087   0.035   0.063   288      no structure   (gi  1905991)  (genbank  AAB81313)  
 1018  2-hydroxymuconic semialdehyde hydrolase               Sphingomonas        sp. A8AN3            1771          -0.71     -1.72           1            0.67          -0.086    -1.67           0.23      0.04           0.066   0.015   0.061   0.077   0.026   0.087   0.046   0.071   196      no structure   (gi  4204380)  (genbank  AAD11449)  
 898   2-hydroxymuconic semialdehyde hydrolase               Acinetobacter       sp.                  1756          -0.37     -1.06           1            0.59          -0.076    -1.12           0.232     0.14           0.077   0.021   0.056   0.088   0.049   0.081   0.063   0.039   285      no structure   (gi  2627154)  (ddbj  BAA23557)  
 915   2-hydroxy-6-ketonona-2,4-dienedoic acid hydrolase     Rhodococcus         sp.                  1770          -0.37     -1.05           1            0.59          -0.061    -0.36           0.204    -1.23           0.052   0.045   0.069   0.059   0.035   0.062   0.055   0.052   289      no structure   (gi  8926386)  (genbank  AAF81825)  
 913   2-hydroxymuconic semialdehyde hydrolase               Sphingomonas        sp. A8AN3            1769          -0.32     -0.95           1            0.58          -0.065    -0.57           0.215    -0.7            0.066   0.022   0.057   0.066   0.018   0.075   0.07    0.053   228      no structure   (gi  4204383)  (genbank  AAD11451)  
 1056  2-hydroxymuconate-semialdehyde hydrolase              Pseudomonas         sp.                  1746          -0.28     -0.88           1            0.57          -0.068    -0.74           0.224    -0.25           0.056   0.024   0.066   0.052   0.028   0.084   0.045   0.066   286      no structure   (gi  7428100)  (UN  Magn_2356)  (genbank  AAC45091)  (gi  1923245)  
 909  meta cleavage compound hydrolase                       Janthinobacterium   sp. J3               1765          -0.22     -0.77           1            0.55          -0.054     0.01           0.2      -1.44           0.059   0.048   0.066   0.066   0.038   0.09    0.031   0.041   290      no structure   (gi  28201210)  (ddbj  BAC56745)  
 870   2-hydroxymuconic semialdehyde hydrolase               Sphingomonas        sp.                  1605          -0.21     -0.74           1            0.55          -0.065    -0.58           0.223    -0.31           0.067   0.028   0.067   0.064   0.028   0.085   0.049   0.06    283      no structure   (gi  28971833)  (ddbj  BAC65436)  
 897   2-hydroxymuconate-semialdehyde hydrolase              Pseudomonas         sp. CF600            1753          -0.21     -0.74           1            0.55          -0.065    -0.58           0.223    -0.31           0.078   0.004   0.057   0.06    0.032   0.085   0.053   0.053   283      no structure   (gi  118690)  (swissprot  P19076)  (gi  94871)  (gi  45680)  (embl  CAA36993)  
 1328 hypothetical protein                                   Chloroflexus        aurantiacus          2036          -0.2      -0.71           1            0.55          -0.048     0.33           0.19     -1.94           0.09    0       0.075   0.032   0.022   0.068   0.065   0.036   279      no structure   (gi  22972047)  
 1125  2-hydroxymuconic semialdehyde hydrolase               Pseudomonas         fluorescens          1789          -0.18     -0.69           1            0.54          -0.064    -0.52           0.222    -0.35           0.072   0.003   0.044   0.065   0.02    0.075   0.072   0.055   293      no structure   (genbank  AAM88232)  (gi  22000712)  
 1203  2-hydroxymuconic semialdehyde hydrolase               Pseudomonas         putida NCIB 9816-4   1903          -0.18     -0.69           1            0.54          -0.064    -0.52           0.222    -0.35           0.072   0.003   0.044   0.065   0.02    0.075   0.072   0.055   293      no structure   (gi  32469927)  (genbank  AAO64303)  (gi  28976089)  
 1204  2-hydroxymuconic semialdehyde hydrolase               Pseudomonas         sp. ND6              1904          -0.18     -0.69           1            0.54          -0.064    -0.52           0.222    -0.35           0.072   0.003   0.044   0.065   0.02    0.075   0.072   0.055   293      no structure   (gi  38638532)  (genbank  AAP44218)  (gi  34335320)  
 1060  2-hydroxymuconic semialdehyde hydrolase               Sphingomonas        sp.                  1747          -0.17     -0.67           1            0.54          -0.068    -0.7            0.229     0.03           0.062   0.024   0.072   0.051   0.027   0.086   0.045   0.072   292      no structure   (embl  CAB06612)  (gi  2293076)  
 908   2-hydroxy-6-oxo-6-hexa-2, 4-dienoate hydrolase        Pseudomonas         stutzeri             1764          -0.12     -0.56           1            0.53          -0.054     0.01           0.207    -1.1            0.059   0.048   0.066   0.066   0.038   0.09    0.034   0.045   290      no structure   (gi  11262634)  (genbank  AF157565)  (gi  3293062)  (ddbj  BAA31270)  
 910  meta-cleavage compound hydrolase                       Pseudomonas         resinovorans         1766          -0.12     -0.56           1            0.53          -0.054     0.01           0.207    -1.1            0.059   0.048   0.066   0.066   0.038   0.09    0.034   0.045   290      no structure   (gi  13094180)  (ddbj  BAB32769)  (gi  26106108)  (ddbj  BAC41548)  
 1385 HOPDA hydrolase                                        Bacillus            sp. JF8              2099          -0.11     -0.55           1            0.52          -0.059    -0.24           0.217    -0.61           0.04    0.054   0.04    0.083   0.058   0.083   0.036   0.04    277      no structure   (ddbj  BAC79225)  (gi  32562911)  
 1005  2-hydroxymuconate-semialdehyde hydrolase              Novosphingobium     aromaticivorans      1606          -0.1      -0.52           1            0.52          -0.065    -0.58           0.23      0.04           0.067   0.025   0.067   0.06    0.028   0.095   0.046   0.06    283      no structure   (gi  11262626)  (genbank  AE015618)  (UN  Saro_157)  
 1306  2-hydroxymuconic semialdehyde hydrolase               Novosphingobium     aromaticivorans F199 2012          -0.1      -0.52           1            0.52          -0.065    -0.58           0.23      0.04           0.067   0.025   0.067   0.06    0.028   0.095   0.046   0.06    283      no structure   (genbank  AAD03999)  (gi  3378416)  
 907  chloride peroxidase                                    Brucella            melitensis           1785          -0.09     -0.51           1            0.52          -0.061    -0.37           0.223    -0.31           0.082   0.013   0.056   0.069   0.016   0.1     0.056   0.05    319      no structure   (ddbj  BAB55888)  (gi  14196240)  
 1028 hydrolase                                              Rhodococcus         sp.                  1787          -0.06     -0.45           1            0.51          -0.055    -0.01           0.212    -0.86           0.086   0.012   0.052   0.071   0.018   0.092   0.052   0.049   326      no structure   (ddbj  BAC00805)  (gi  21388684)  
 1098 hydroxymuconic semialdehyde hydrolase                  Pseudomonas         stutzeri             1557           0.02     -0.3            0            0.5           -0.062    -0.4            0.23      0.08           0.078   0       0.046   0.064   0.035   0.092   0.06    0.043   282      no structure   (genbank  AAD02150)  (gi  4104768)  
 1377  4-(2-oxocyclohexyl)-2-hydroxy-buta-2,4-dienoic acid hySphingopyxis        macrogoltabida TFA   2091           0.04     -0.26           0            0.5           -0.051     0.16           0.211    -0.88           0.07    0.032   0.053   0.07    0.025   0.067   0.085   0.035   284      no structure   (genbank  AAG18490)  (gi  10567587)  
 991   2-hydroxymuconic semialdehyde hydrolase               Rhodococcus         sp.                  1754           0.04     -0.25           0            0.51          -0.062    -0.38           0.232     0.14           0.06    0.028   0.042   0.077   0.025   0.077   0.081   0.049   285      no structure   (gi  7435059)  (genbank  AF491307)  (UN  Saro_154)  (gi  1906778)  (ddbj  BAA18939)  
 1419  2-hydroxy-6-oxo-6-phenylhexa-2,4-dienoate hydrolase   Rhodococcus         sp. RHA1             2135           0.04     -0.25           0            0.51          -0.062    -0.38           0.232     0.14           0.06    0.028   0.042   0.077   0.025   0.077   0.081   0.049   285      no structure   (ddbj  BAC92715)  (gi  35764415)  
 1100 hydrolase                                              Rhodococcus         sp.                  1540           0.05     -0.24           0            0.51          -0.074    -1.02           0.255     1.33           0.069   0.011   0.047   0.077   0.033   0.091   0.069   0.062   274      no structure   (ddbj  BAA31164)  (gi  3273241)  
 1282  2-hydroxt-6-oxohepta-2,4-dienoate hydrolase           Rhodococcus         sp. RHA1             1987           0.05     -0.24           0            0.51          -0.074    -1.02           0.255     1.33           0.069   0.011   0.047   0.077   0.033   0.091   0.069   0.062   274      no structure   (ddbj  BAC92721)  (gi  35764429)  
 995  hydrolase                                              Sphingomonas        sp.                  1768           0.1      -0.15           0            0.52          -0.052     0.14           0.216    -0.65           0.058   0.036   0.061   0.054   0.025   0.097   0.054   0.04    278      no structure   (gi  3426124)  (embl  CAA51367)  
 1001  2-hydroxymuconic semialdehyde hydrolase               Pseudomonas         sp. DJ-12            1714           0.13     -0.08           0            0.53          -0.065    -0.59           0.245     0.79           0.071   0.021   0.06    0.067   0.046   0.085   0.046   0.067   282      no structure   (gi  1871461)  (ddbj  BAA12150)  (gi  15076977)  (genbank  AAK83004)  
 1099 hydrolase                                              Rhodococcus         sp.                  1538           0.16     -0.03           0            0.54          -0.07     -0.83           0.255     1.33           0.073   0.011   0.047   0.077   0.036   0.091   0.069   0.058   274      no structure   (ddbj  BAA31163)  (gi  3273239)  
 1277 HOMODA-hydrolase (IpbD)                                Rhodococcus         erythropolis BD2     1982           0.16     -0.03           0            0.54          -0.07     -0.83           0.255     1.33           0.073   0.011   0.047   0.077   0.036   0.091   0.069   0.058   274      no structure   (genbank  AAP74059)  (gi  33669065)  
 916  meta cleavage compound hydrolase                       Terrabacter         sp. DBF63            1772           0.16     -0.03           0            0.54          -0.051     0.15           0.22     -0.47           0.088   0.012   0.055   0.067   0.018   0.098   0.055   0.049   328      no structure   (gi  30268640)  (ddbj  BAC75995)  
 1031  2-hydroxy-6-oxo-7-methylocta-2,4-dienoate hydrolase   Ralstonia           metallidurans        1739           0.17      0              0            0.54          -0.055    -0.03           0.227    -0.09           0.067   0.025   0.06    0.057   0.039   0.082   0.039   0.067   282      no structure   (gi  2822275)  (genbank  AAC03446)  
 906  meta cleavage compound hydrolase                       Sphingomonas        sp. GTIN11           1763           0.19      0.02           0            0.54          -0.048     0.31           0.215    -0.68           0.069   0.022   0.073   0.036   0.022   0.106   0.044   0.044   274      no structure   (gi  17227034)  (genbank  AAL37979)  (gi  28201228)  (ddbj  BAC56762)  
 1069 hypothetical protein                                   Bacillus            halodurans           1748           0.19      0.03           0            0.54           0.04      4.95           0.2      -1.44           0.084   0.067   0.028   0.053   0.028   0.063   0.046   0.063   285      no structure   (ddbj  BAB05998)  (gi  10174899)  (gi  25490378)  (UN  Bcep_264)  
 1017  2-hydroxy-6-oxo-6-phenylhexa-2,4-dienoate hydrolase   Novosphingobium     aromaticivorans      1759           0.24      0.13           0            0.56          -0.054    -0.01           0.231     0.1            0.056   0.042   0.056   0.066   0.021   0.091   0.066   0.052   286      no structure   (gi  11262628)  
 1361  2-hydroxy-6-oxo-6-phenylhexa-2,4-dienoate hydrolase   Novosphingobium     aromaticivorans F199 2075           0.24      0.13           0            0.56          -0.054    -0.01           0.231     0.1            0.056   0.042   0.056   0.066   0.021   0.091   0.066   0.052   286      no structure   (genbank  AAD04027)  (gi  3378444)  
 917   2-hydroxy-6-oxo-7-methylocta-2,4-dienoate hydrolase   Pseudomonas         putida               1773           0.27      0.19           0            0.57          -0.054     0              0.233     0.19           0.056   0.042   0.052   0.069   0.049   0.073   0.052   0.059   288      no structure   (gi  1263187)  (genbank  AAB62292)  (gi  11138229)  (ddbj  BAB17778)  
 994   2-hydroxymuconic semialdehyde hydrolase               Pseudomonas         putida               1743           0.28      0.21           0            0.57          -0.052     0.13           0.228    -0.03           0.091   0.007   0.065   0.054   0.036   0.091   0.047   0.054   276      no structure   (gi  135976)  (swissprot  P23133)  (gi  77728)  (gi  151222)  (genbank  AAA25817)  (gi  4914630)  (embl  CAB43726)  (gi  11138236)  (ddbj  BAB17785)  
 912   2-hydroxymuconic semialdehyde hydrolase               Geobacillus         thermoglucosidasius  1767           0.32      0.29           0            0.58          -0.035     1.03           0.198    -1.53           0.078   0.037   0.06    0.06    0.018   0.041   0.065   0.074   217      no structure   (gi  7672529)  (genbank  AAF66551)  
 900  hypothetical protein                                   Sphingomonas        sp.                  1758           0.36      0.35           0            0.59          -0.062    -0.41           0.253     1.19           0.089   0.011   0.06    0.071   0.028   0.082   0.078   0.064   281      no structure   (gi  3618276)  (embl  CAA11193)  
 1294 COG0596: Predicted hydrolases or acyltransferases (alphAzotobacter         vinelandii           1999           0.37      0.38           0            0.59          -0.043     0.57           0.218    -0.54           0.064   0.037   0.054   0.06    0.027   0.094   0.06    0.037   298      no structure   (gi  23101896)  
 998  hydrolase                                              Pseudomonas         putida               1761           0.38      0.39           0            0.59          -0.056    -0.07           0.242     0.65           0.066   0.018   0.07    0.04    0.022   0.084   0.073   0.062   273      no structure   (gi  2072733)  (embl  CAA73204)  
 1363 COG0596: Predicted hydrolases or acyltransferases (alphNovosphingobium     aromaticivorans      2077           0.44      0.52           0            0.61          -0.05      0.25           0.235     0.28           0.055   0.046   0.052   0.068   0.026   0.091   0.062   0.055   307      no structure   (gi  23106751)  
 896   2-hydroxy-6-oxohepta-2,4-dienoate hydrolase           Ralstonia           sp. SBUG 290         1740           0.49      0.61           0            0.62          -0.037     0.89           0.214    -0.75           0.098   0.011   0.069   0.047   0.029   0.091   0.047   0.047   276      no structure   (gi  3184043)  (embl  CAA06969)  
 992   2-hydroxymuconic semialdehyde hydrolase               Burkholderia        sp.                  1744           0.5       0.63           0            0.62          -0.044     0.51           0.228    -0.03           0.098   0.011   0.072   0.051   0.033   0.094   0.047   0.054   276      no structure   (gi  3176649)  (genbank  AAC46394)  
 987  esterase                                               Ralstonia           metallidurans        1544           0.67      0.96           0            0.66          -0.041     0.7            0.233     0.19           0.087   0.018   0.062   0.055   0.04    0.091   0.051   0.051   275      no structure   (embl  CAB63926)  (gi  6625512)  
 1059  2-hydroxymuconic semialdehyde hydrolase               Pseudomonas         putida               1745           0.7       1.02           0            0.67          -0.054     0              0.26      1.58           0.076   0       0.049   0.052   0.024   0.094   0.063   0.08    288      no structure   (ddbj  BAB62053)  (gi  14715451)  
 1152 hydroxymuconic semialdehyde hydrolase                  Pseudomonas         sp. S-47             1849           0.73      1.07           0            0.67          -0.051     0.15           0.256     1.37           0.082   0.004   0.046   0.06    0.036   0.096   0.068   0.057   281      no structure   (genbank  AAO19117)  (gi  27545524)  
 899   2-hydroxymuconic semialdehyde hydrolase               Pseudomonas         putida               1757           0.73      1.08           0            0.67          -0.055    -0.03           0.263     1.72           0.078   0.004   0.046   0.06    0.036   0.1     0.068   0.06    281      no structure   (gi  18150927)  (UN  NP_542864)  (gi  139844)  (swissprot  P23106)  (gi  77784)  (gi  151726)  (genbank  AAA26054)  (gi  18077168)  (embl  CAC86804)  
 939   2-hydroxy-6-oxohepta-2,4-dienoate hydrolase           Synechocystis       sp.                  1822           0.8       1.2            0            0.69          -0.033     1.09           0.226    -0.12           0.047   0.034   0.041   0.044   0.02    0.068   0.068   0.071   296      no structure   (gi  7469251)  (UN  Npun_126)  (gi  1652609)  (ddbj  BAA17530)  
 1077 dihydrolipoamide S-acetyltransferase                   Bacillus            subtilis             1657           0.9       1.4            0            0.71          -0.023     1.65           0.212    -0.82           0.055   0.066   0.044   0.07    0.026   0.066   0.055   0.066   273      no structure   (gi  7474811)  (UN  Magn_900)  (embl  CAB07918)  (gi  1934789)  
 895  hypothetical protein                                   Nostoc              sp. PCC 7120         1823           1.09      1.78           0            0.75          -0.027     1.44           0.233     0.2            0.049   0.039   0.049   0.036   0.039   0.075   0.079   0.039   305      no structure   (gi  25529976)  (UN  Npun_151)  
 871   2-hydroxymuconic semialdehyde hydrolase               Sphingomonas        sp.                  1607           1.57      2.7            0            0.83          -0.026     1.45           0.263     1.72           0.098   0.028   0.074   0.049   0.021   0.109   0.063   0.07    285      no structure   (gi  20162472)  (genbank  AAM14599)  
 1002  2-hydroxymuconic semialdehyde hydrolase               Comamonas           sp.                  1600           2.25      4.01           0            0.92          -0.024     1.57           0.303     3.7            0.086   0       0.046   0.034   0.023   0.12    0.08    0.08    175      no structure   (gi  10441628)  (genbank  AAG17130)  

                                                                                                    mean of family:  0.17                                                -0.054                    0.229                    0.07    0.024   0.056   0.062   0.03    0.086   0.058   0.055   281    
                                                                                                standard deviation:  0.52                                                 0.019                    0.02                     0.014   0.017   0.011   0.012   0.009   0.013   0.014   0.011   25     

                                                                                               mean of superfamily:  0.29                                                -0.05                     0.226                    0.061   0.038   0.06    0.059   0.031   0.082   0.06    0.054   312    
                                                                                                standard deviation:  0.75                                                 0.023                    0.022                    0.019   0.022   0.015   0.016   0.014   0.017   0.015   0.015   94     

Homologous family : soluble haloalkane dehalogenases ,    ID: 49

ID    protein_name                                           genus               species             sequence_id    CV-CV'    z-score_CV-CV' solubility   probability    charge    z-score_charge turn      z-score_turn   R       K       D       E       N       G       P       S       length    structure      reference           
 1061 haloalkane dehalogenase                                Xanthobacter        autotrophicus        1447          -1.03     -1.18           1            0.74          -0.085    -1.21           0.206    -0.72           0.048   0.039   0.084   0.058   0.032   0.058   0.074   0.042   310      no structure   (swissprot  P22643)  (swissprot  P22643)  (gi  729681)  (gi  279969)  (genbank  AAA88691)  (gi  155348)  
 1054 haloalkane dehalogenase                                Xanthobacter        autotrophicus        1521          -1.03     -1.18           1            0.74          -0.085    -1.21           0.206    -0.72           0.048   0.039   0.084   0.058   0.032   0.058   0.074   0.042   310      no structure   (pdb  1BEZ)  (gi  3891425)  (UN  Bcep_303)  
 1058 haloalkane dehalogenase                                Xanthobacter        autotrophicus        1520          -1.02     -1.17           1            0.73          -0.085    -1.22           0.208    -0.67           0.049   0.039   0.084   0.058   0.032   0.058   0.075   0.042   308      no structure   (pdb  1B6G)  (gi  5821806)  (UN  Chlo_566)  
 1055 haloalkane dehalogenase                                Caulobacter         vibrioides           1554          -0.74     -0.91           1            0.68          -0.083    -1.14           0.222    -0.15           0.053   0.04    0.073   0.073   0.023   0.083   0.07    0.046   302      no structure   (genbank  AAK23159)  (gi  13422497)  (UN  CC1175)  
 849  hypothetical protein                                   Synechocystis       sp. PCC 6803         1589           0.04     -0.18           0            0.51          -0.048     0.17           0.205    -0.78           0.035   0.049   0.042   0.06    0.025   0.064   0.078   0.039   283      no structure   (gi  7470579)  (gi  1652197)  (ddbj  BAA17121)  
 1038 haloalkane dehalogenase                                Xylella             fastidiosa 9a5c      1451           0.44      0.19           0            0.61          -0.037     0.58           0.209    -0.62           0.083   0.017   0.083   0.023   0.017   0.083   0.073   0.037   301      no structure   (UN  NP_299247)  (gi  11361009)  (UN  Chlo_62)  (genbank  AAF84767)  (gi  9107071)  
 1037 haloalkane dehalogenase                                Photobacterium      profundum            1668           0.63      0.37           0            0.65          -0.043     0.34           0.234     0.31           0.056   0.053   0.069   0.053   0.05    0.063   0.063   0.059   303      no structure   (genbank  AAL01057)  (gi  15488028)  
 1057 haloalkane dehalogenase                                Mycobacterium       tuberculosis         1539           0.76      0.49           0            0.68          -0.04      0.45           0.237     0.4            0.08    0.017   0.07    0.037   0.013   0.087   0.1     0.037   300      no structure   (swissprot  Q50670)  (gi  2494371)  (gi  7477149)  (embl  CAB00975)  (gi  1449324)  (genbank  AAK46638)  (gi  13882048)  (UN  MT2353)  
 1062 haloalkane dehalogenase                                Mycobacterium       avium subsp. avium   1546           1.24      0.94           0            0.78          -0.023     1.07           0.236     0.37           0.093   0.02    0.066   0.04    0.02    0.066   0.096   0.053   301      no structure   (embl  CAC41377)  (gi  14422311)  (gi  28558095)  (genbank  AABX01000003)  (swissprot  Q93K00)  (UN  Pflu_153)  
 1036 haloalkane dehalogenase                                Mycobacterium       tuberculosis         1561           1.27      0.97           0            0.78          -0.016     1.34           0.224    -0.08           0.098   0.021   0.059   0.045   0.017   0.07    0.084   0.052   286      no structure   (swissprot  Q50600)  (gi  2494372)  (gi  7476926)  (embl  CAB01469)  (gi  1483538)  (genbank  AAK46153)  (gi  13881532)  (UN  MT1881)  
 937  hydrolase                                              Arabidopsis         thaliana             1820           2         1.66           0            0.89          -0.03      0.82           0.298     2.67           0.042   0.066   0.04    0.069   0.042   0.082   0.069   0.106   379      no structure   (gi  25405562)  (UN  XfasA_120)  (gi  5903052)  (genbank  AAD55611)  

                                                                                                    mean of family:  0.23                                                -0.052                    0.226                    0.062   0.036   0.069   0.052   0.028   0.07    0.078   0.05    308    
                                                                                                standard deviation:  1.07                                                 0.027                    0.027                    0.022   0.016   0.016   0.015   0.011   0.011   0.011   0.02    25     

                                                                                               mean of superfamily:  0.29                                                -0.05                     0.226                    0.061   0.038   0.06    0.059   0.031   0.082   0.06    0.054   312    
                                                                                                standard deviation:  0.75                                                 0.023                    0.022                    0.019   0.022   0.015   0.016   0.014   0.017   0.015   0.015   94     

Homologous family : Hfam based on GI 23062570 ,    ID: 130

ID    protein_name                                           genus               species             sequence_id    CV-CV'    z-score_CV-CV' solubility   probability    charge    z-score_charge turn      z-score_turn   R       K       D       E       N       G       P       S       length    structure      reference           
 1467 COG0596: Predicted hydrolases or acyltransferases (alphPseudomonas         fluorescens PfO-1    2189           0.27      0              0            0.56          -0.048     0              0.22      0              0.058   0.014   0.036   0.054   0.029   0.087   0.058   0.047   277      no structure   (gi  23062570)  

                                                                                                    mean of family:  0.27                                                -0.048                    0.22                     0.058   0.014   0.036   0.054   0.029   0.087   0.058   0.047   277    
                                                                                                standard deviation:  0                                                    0                        0                        0       0       0       0       0       0       0       0       0      

                                                                                               mean of superfamily:  0.29                                                -0.05                     0.226                    0.061   0.038   0.06    0.059   0.031   0.082   0.06    0.054   312    
                                                                                                standard deviation:  0.75                                                 0.023                    0.022                    0.019   0.022   0.015   0.016   0.014   0.017   0.015   0.015   94     

Homologous family : Hfam based on GI 25523101 ,    ID: 141

ID    protein_name                                           genus               species             sequence_id    CV-CV'    z-score_CV-CV' solubility   probability    charge    z-score_charge turn      z-score_turn   R       K       D       E       N       G       P       S       length    structure      reference           
 1486 hydrolase [imported]                                   Agrobacterium       tumefaciens          2212           0.4       0              0            0.6           -0.051     0              0.234     0              0.066   0.031   0.059   0.059   0.021   0.073   0.063   0.077   286      no structure   (pir  )  (gi  25523101)  
 1487 hydrolase                                              Agrobacterium       tumefaciens C58      2213           0.4       0              0            0.6           -0.051     0              0.234     0              0.066   0.031   0.059   0.059   0.021   0.073   0.063   0.077   286      no structure   (genbank  AAL43052)  (gi  17740519)  

                                                                                                    mean of family:  0.4                                                 -0.051                    0.234                    0.066   0.031   0.059   0.059   0.021   0.073   0.063   0.077   286    
                                                                                                standard deviation:  0                                                    0                        0                        0       0       0       0       0       0       0       0       0      

                                                                                               mean of superfamily:  0.29                                                -0.05                     0.226                    0.061   0.038   0.06    0.059   0.031   0.082   0.06    0.054   312    
                                                                                                standard deviation:  0.75                                                 0.023                    0.022                    0.019   0.022   0.015   0.016   0.014   0.017   0.015   0.015   94     

Homologous family : miscellaneous ,    ID: 53

ID    protein_name                                           genus               species             sequence_id    CV-CV'    z-score_CV-CV' solubility   probability    charge    z-score_charge turn      z-score_turn   R       K       D       E       N       G       P       S       length    structure      reference           
 918  hydrolase                                              Pseudomonas         aeruginosa           1777          -1.3      -1.55           1            0.79          -0.095    -1.43           0.208    -1.22           0.076   0.024   0.078   0.086   0.03    0.095   0.038   0.046   370      no structure   (gi  11351402)  (UN  Chut_34)  
 875  dihydrolipoamide acetyltransferase                     Pseudomonas         putida               1778          -0.78     -1.08           1            0.69          -0.079    -0.92           0.211    -1.09           0.051   0.038   0.057   0.081   0.024   0.1     0.043   0.043   370      no structure   (gi  7531037)  (swissprot  Q59695)  (UN  Bcep_254)  (gi  529563)  (genbank  AAB58981)  
 919  dihydrolipoamide acetyltransferase                     Ralstonia           eutropha             1786          -0.47     -0.8            1            0.61          -0.078    -0.91           0.23     -0.14           0.043   0.035   0.072   0.053   0.021   0.12    0.048   0.04    374      no structure   (gi  113138)  (swissprot  P27747)  (gi  141896)  (genbank  AAA21950)  
 901  unnamed protein                                        Mus                 musculus             1559           0.8       0.34           0            0.69          -0.046     0.11           0.251     0.88           0.059   0.043   0.036   0.082   0.023   0.084   0.096   0.048   439      no structure   (ddbj  BAB22558)  (gi  12833530)  
 938  esterase                                               Acetobacter         pasteurianus         1821           0.8       0.34           0            0.69          -0.04      0.31           0.239     0.31           0.054   0.047   0.067   0.044   0.037   0.081   0.067   0.054   406      no structure   (gi  3077808)  (ddbj  BAA25795)  
 903  unnamed protein                                        Homo                sapiens              1562           1.35      0.84           0            0.79          -0.037     0.4            0.269     1.79           0.057   0.043   0.041   0.066   0.023   0.096   0.082   0.068   439      no structure   (ddbj  BAB13900)  (gi  10433066)  
 1004 hypothetical protein                                   Arabidopsis         thaliana             1827           1.46      0.94           0            0.81          -0.014     1.12           0.232    -0.04           0.048   0.076   0.04    0.068   0.052   0.06    0.032   0.088   250      no structure   (gi  21592805)  (genbank  AAM64754)  
 940  hydrolase                                              Oryza               sativa               1826           1.5       0.98           0            0.82          -0.008     1.32           0.223    -0.49           0.089   0.031   0.047   0.05    0.019   0.07    0.081   0.053   359      no structure   (gi  22535666)  (ddbj  BAC10840)  

                                                                                                    mean of family:  0.42                                                -0.049                    0.233                    0.06    0.042   0.055   0.066   0.029   0.088   0.061   0.055   376    
                                                                                                standard deviation:  1.11                                                 0.032                    0.02                     0.015   0.016   0.016   0.016   0.011   0.019   0.024   0.016   60     

                                                                                               mean of superfamily:  0.29                                                -0.05                     0.226                    0.061   0.038   0.06    0.059   0.031   0.082   0.06    0.054   312    
                                                                                                standard deviation:  0.75                                                 0.023                    0.022                    0.019   0.022   0.015   0.016   0.014   0.017   0.015   0.015   94     

Homologous family : soluble esterases / lipases / peptidases ,    ID: 50

ID    protein_name                                           genus               species             sequence_id    CV-CV'    z-score_CV-CV' solubility   probability    charge    z-score_charge turn      z-score_turn   R       K       D       E       N       G       P       S       length    structure      reference           
 1356 conserved hypothetical protein PCZA361.30              Amycolatopsis       orientalis           2069          -1.06     -2.04           1            0.74          -0.095    -2              0.225    -0.11           0.062   0.007   0.069   0.065   0.018   0.091   0.065   0.051   276      no structure   (pir  )  (gi  11262660)  (embl  CAA11784)  (gi  2894177)  
 1014 Proline iminopeptidase                                 Thermoplasma        volcanium            1792          -0.77     -1.64           1            0.68          -0.071    -1.03           0.197    -1.47           0.041   0.075   0.058   0.098   0.041   0.075   0.031   0.051   295      no structure   (gi  20138845)  (swissprot  Q97A76)  (UN  Chlo_298)  (gi  14325151)  (ddbj  BAB60076)  
 1000  2-hydroxy-6-oxo-6-phenylhexa-2,4-dienoic acid hydrolasArchaeoglobus       fulgidus             1807          -0.73     -1.6            1            0.67          -0.068    -0.92           0.193    -1.63           0.055   0.063   0.067   0.088   0.029   0.067   0.05    0.046   238      no structure   (gi  7482871)  (gi  2648849)  (genbank  AAB89544)  
 921  hydrolase                                              Methanosarcina      acetivorans          1793          -0.72     -1.58           1            0.67          -0.083    -1.53           0.223    -0.17           0.071   0.028   0.067   0.085   0.028   0.092   0.06    0.043   282      no structure   (gi  19917693)  (genbank  AAM06990)  (UN  MA3635)  
 1471 putative hydrolase                                     Amycolatopsis       mediterranei DSM5908 2196          -0.42     -1.17           1            0.6           -0.076    -1.24           0.229     0.09           0.074   0.007   0.07    0.056   0.014   0.088   0.07    0.056   284      no structure   (embl  CAC48368)  (gi  15131500)  
 923  Proline iminopeptidase                                 Thermoplasma        acidophilum          1795          -0.29     -0.99           1            0.57          -0.064    -0.78           0.215    -0.58           0.041   0.075   0.058   0.092   0.038   0.075   0.038   0.065   293      no structure   (gi  11386964)  (swissprot  P96084)  (UN  Rsph_157)  (gi  7484225)  (gi  1710148)  (genbank  AAC44636)  
 1136 hydrolase                                              Streptomyces        coelicolor           1790          -0.25     -0.94           1            0.56          -0.061    -0.64           0.211    -0.79           0.1     0.004   0.065   0.069   0.008   0.111   0.054   0.038   261      no structure   (genbank  AF134348)  (gi  7479267)  
 1022 hydrolase                                              Methanosarcina      mazei Goe1           1791          -0.24     -0.93           1            0.56          -0.082    -1.47           0.252     1.21           0.048   0.044   0.059   0.085   0.044   0.085   0.063   0.059   270      no structure   (genbank  AAM30225)  (gi  20904911)  (UN  MM_529)  
 890  hydrolase                                              Rhizobium           Agrobacterium tumefa 1543          -0.24     -0.93           1            0.56          -0.068    -0.94           0.226    -0.04           0.061   0.023   0.077   0.046   0.023   0.096   0.046   0.061   261      no structure   (genbank  AAK87356)  (gi  15156660)  (UN  AGR_C_2897)  
 927  Tricorn Interacting Factor                             Thermoplasma        acidophilum          1803          -0.21     -0.89           1            0.55          -0.065    -0.82           0.222    -0.25           0.042   0.077   0.06    0.095   0.039   0.077   0.039   0.067   284      no structure   (gi  24987799)  (pdb  1MT3)  
 869  hydrolase                                              Thermoanaerobacter  tengcongensis        1604          -0.19     -0.85           1            0.54          -0.055    -0.42           0.204    -1.1            0.029   0.086   0.05    0.09    0.047   0.065   0.043   0.05    279      no structure   (gi  20515541)  (genbank  AAM23828)  (UN  TTE0552)  
 878  chloride peroxidase                                    Burkholderia        pyrrocinia           1618          -0.17     -0.83           1            0.54          -0.062    -0.71           0.219    -0.36           0.043   0.047   0.086   0.036   0.036   0.094   0.05    0.04    278      no structure   (gi  131124)  (swissprot  P25026)  (gi  478297)  (gi  151186)  (genbank  AAA02837)  
 970  chloride peroxidase                                    Brucella            melitensis           1567          -0.08     -0.71           1            0.52          -0.061    -0.66           0.223    -0.21           0.051   0.039   0.063   0.059   0.02    0.102   0.043   0.059   256      no structure   (genbank  AAL51914)  (gi  17982669)  (UN  BMEI0733)  
 880  dihydrocoumarin hydrolase                              Acinetobacter       calcoaceticus        1622           0.02     -0.57           0            0.5           -0.066    -0.86           0.239     0.59           0.036   0.058   0.083   0.047   0.029   0.098   0.065   0.047   276      no structure   (gi  27923019)  (ddbj  BAC55927)  
 833  hypothetical protein                                   Nostoc              sp. PCC 7120         1801           0.05     -0.53           0            0.51          -0.043     0.06           0.196    -1.49           0.042   0.061   0.048   0.068   0.039   0.051   0.055   0.051   311      no structure   (gi  25532990)  (UN  Npun_159)  
 999  hydrolase                                              Rhizobium           leguminosarum        1518           0.1      -0.46           0            0.52          -0.057    -0.49           0.226    -0.04           0.057   0.027   0.084   0.027   0.031   0.1     0.05    0.046   261      no structure   (embl  CAB70971)  (gi  6822257)  
 1110 esterase                                               Synechocystis       sp. PCC 6803         1585           0.1      -0.46           0            0.52          -0.051    -0.27           0.216    -0.55           0.049   0.035   0.042   0.064   0.021   0.085   0.049   0.06    283      no structure   (ddbj  BAA17140)  (gi  1652216)  (gi  7469311)  (UN  Bcep_207)  
 1019 hypothetical protein                                   Nostoc              sp. PCC 7120         1825           0.12     -0.44           0            0.52          -0.045    -0.01           0.204    -1.13           0.04    0.062   0.029   0.087   0.025   0.058   0.047   0.073   275      no structure   (gi  25530909)  
 1027 hydrolase                                              Pseudomonas         aeruginosa           1784           0.13     -0.42           0            0.53          -0.061    -0.67           0.237     0.49           0.091   0.003   0.052   0.073   0.021   0.087   0.063   0.066   287      no structure   (gi  11351392)  (UN  Bcep_241)  (genbank  AAG06133)  (gi  9948823)  
 971  chloride peroxidase                                    Methylophilus       sp.                  1780           0.16     -0.38           0            0.54          -0.06     -0.61           0.236     0.44           0.041   0.037   0.049   0.06    0.037   0.064   0.056   0.079   267      no structure   (ddbj  BAB39459)  (gi  13366133)  
 1088 hydrolase                                              Salmonella          typhimurium          1651           0.19     -0.35           0            0.54          -0.043     0.07           0.204    -1.09           0.038   0.06    0.05    0.06    0.031   0.082   0.053   0.038   318      no structure   (genbank  AAL21954)  (gi  16421631)  
 1010 lipolytic enzyme                                       Methanosarcina      acetivorans          1824           0.19     -0.34           0            0.54          -0.071    -1.03           0.258     1.52           0.041   0.055   0.041   0.096   0.044   0.077   0.048   0.089   271      no structure   (gi  19916666)  (genbank  AAM06069)  (UN  MA2691)  
 881  hydrolase                                              Mycobacterium       tuberculosis         1625           0.2      -0.33           0            0.55          -0.049    -0.18           0.218    -0.45           0.069   0.019   0.065   0.042   0.042   0.08    0.065   0.031   262      no structure   (gi  7477910)  (UN  Magn_2002)  (gi  2114016)  (embl  CAB08965)  (gi  13880092)  (genbank  AAK44803)  (UN  MT0580)  
 877  halid peroxidase                                       Rhizobium           leguminosarum        1617           0.21     -0.32           0            0.55          -0.052    -0.28           0.223    -0.19           0.036   0.058   0.086   0.029   0.029   0.104   0.054   0.036   278      no structure   (gi  16326476)  (genbank  AAL17798)  
 1076 hydrolase                                              Listeria            monocytogenes        1566           0.31     -0.18           0            0.57          -0.063    -0.72           0.251     1.16           0.047   0.04    0.033   0.087   0.047   0.073   0.04    0.091   275      no structure   (embl  CAC99752)  (gi  16411110)  (pir  )  (gi  25513931)  
 988   3-oxoadipate enol-lactone hydrolase                   Agrobacterium       tumefaciens          1782           0.45      0.02           0            0.61          -0.045    -0.02           0.226    -0.05           0.074   0.041   0.059   0.07    0.033   0.096   0.033   0.063   270      no structure   (genbank  AAK90597)  (gi  15161986)  (UN  AGR_pAT_317)  (genbank  AAL45915)  (gi  17743662)  (UN  Atu5226)  
 1032 hypothetical oxydoreductase                            Vibrio              metschnikovii        1783           0.47      0.04           0            0.61          -0.069    -0.97           0.273     2.26           0.023   0.063   0.063   0.063   0.035   0.09    0.043   0.105   256      no structure   (genbank  AAN62869)  (gi  24528577)  
 931  hypothetical protein                                   Bradyrhizobium      japonicum            1808           0.52      0.11           0            0.63          -0.04      0.19           0.22     -0.31           0.08    0.026   0.051   0.064   0.029   0.077   0.054   0.061   313      no structure   (gi  27356563)  (ddbj  BAC53542)  
 1346 COG0596: Predicted hydrolases or acyltransferases (alphPseudomonas         fluorescens PfO-1    2058           0.58      0.19           0            0.64          -0.026     0.72           0.199    -1.38           0.075   0.045   0.064   0.052   0.019   0.064   0.056   0.06    267      no structure   (gi  23059783)  
 867  hydrolase                                              Pseudomonas         aeruginosa           1602           0.58      0.19           0            0.64          -0.027     0.69           0.2      -1.31           0.069   0.033   0.051   0.048   0.021   0.078   0.057   0.045   335      no structure   (gi  11351406)  
 1039 haloalkane dehalogenase                                Nostoc              sp. PCC 7120         1450           0.59      0.21           0            0.64          -0.044     0.03           0.233     0.29           0.038   0.048   0.051   0.048   0.034   0.062   0.058   0.079   292      no structure   (UN  NP_484237)  (gi  25534987)  
 882  hydrolase                                              Mycobacterium       leprae               1626           0.62      0.25           0            0.65          -0.041     0.12           0.23      0.16           0.075   0.015   0.045   0.057   0.042   0.091   0.064   0.034   265      no structure   (gi  25288867)  
 874  chloride peroxidase                                    Methanosarcina      acetivorans          1610           0.64      0.27           0            0.65          -0.041     0.13           0.231     0.19           0.048   0.062   0.088   0.033   0.026   0.092   0.051   0.062   273      no structure   (gi  19914821)  (genbank  AAM04425)  (UN  MA0993)  
 1092 hydrolase                                              Thermoanaerobacter  tengcongensis        1655           0.82      0.51           0            0.69           0.023     2.64           0.207    -0.97           0.056   0.102   0.049   0.056   0.046   0.084   0.032   0.046   285      no structure   (genbank  AAM25672)  (gi  20517556)  (UN  TTE2547)  
 989  hydrolase                                              Pseudomonas         aeruginosa           1781           0.82      0.52           0            0.69          -0.026     0.71           0.215    -0.6            0.095   0.036   0.069   0.058   0.015   0.08    0.065   0.055   275      no structure   (gi  11351398)  (UN  Tfus_30)  (genbank  AAG06614)  (gi  9949347)  
 1026 hydrolase                                              Sinorhizobium       meliloti             1776           0.91      0.64           0            0.71          -0.04      0.17           0.247     0.96           0.024   0.068   0.044   0.057   0.044   0.078   0.074   0.051   296      no structure   (genbank  AAK65608)  (gi  14524091)  (UN  SMA1727)  
 1023 hypothetical Protein                                   Mycobacterium       tuberculosis         1669           0.93      0.66           0            0.72          -0.024     0.8            0.217    -0.48           0.085   0.018   0.062   0.035   0.023   0.091   0.056   0.047   341      no structure   (swissprot  O07214)  (gi  6686343)  (UN  Chlo_166)  (gi  7477334)  (embl  CAB09475)  (gi  2182006)  (genbank  AAK47104)  (gi  13882544)  (UN  MT2788)  
 1438 Putative esterase ytxM                                 Bacillus            subtilis             2156           0.95      0.7            0            0.72          -0.03      0.57           0.23      0.15           0.077   0.047   0.051   0.073   0.029   0.08    0.04    0.08    274      no structure   (swissprot  P23974)  (gi  20141879)  (pir  )  (gi  7475774)  
 1108 hypothetical protein                                   Sulfolobus          solfataricus         1726           1.08      0.87           0            0.75          -0.03      0.57           0.238     0.54           0.039   0.069   0.039   0.069   0.074   0.065   0.035   0.065   231      no structure   (gi  7484179)  (UN  Saro_139)  (embl  CAA69549)  (gi  1707792)  (genbank  AAK40458)  (gi  13813234)  (UN  SSO0102)  
 1067 hydrolase                                              Caulobacter         vibrioides           1774           1.14      0.95           0            0.76          -0.023     0.86           0.228     0.05           0.077   0.022   0.066   0.026   0.007   0.099   0.07    0.051   272      no structure   (genbank  AAK25687)  (gi  13425495)  (UN  CC3725)  
 922  lipolytic enzyme                                       Sulfolobus          acidocaldarius       1794           1.22      1.07           0            0.77          -0.055    -0.44           0.296     3.36           0.016   0.022   0.038   0.025   0.064   0.083   0.08    0.07    314      no structure   (gi  3342450)  (genbank  AAC67392)  
 873  hydrolase                                              Mus                 musculus             1798           1.24      1.09           0            0.78          -0.015     1.15           0.22     -0.32           0.045   0.063   0.048   0.045   0.036   0.054   0.051   0.08    336      no structure   (gi  31560264)  (UN  NP_079617)  
 930  hydrolase                                              Rattus              norvegicus           1806           1.28      1.14           0            0.78          -0.015     1.16           0.222    -0.23           0.048   0.06    0.051   0.042   0.039   0.054   0.048   0.081   333      no structure   (gi  27674279)  (UN  XP_223871)  
 924  hypothetical protein                                   Mus                 musculus             1799           1.34      1.22           0            0.79          -0.016     1.11           0.228     0.07           0.042   0.073   0.048   0.052   0.038   0.052   0.052   0.087   289      no structure   (gi  12857885)  (ddbj  BAB31136)  
 929  hydrolase                                              Chlorobium          tepidum              1805           1.52      1.48           0            0.82           0.004     1.9            0.217    -0.48           0.081   0.054   0.054   0.047   0.027   0.058   0.054   0.078   295      no structure   (gi  21646902)  (genbank  AAM72182)  (UN  CT0947)  
 941  lactone-specific esterase                              Pseudomonas         fluorescens          1828           1.64      1.64           0            0.84           0.006     1.99           0.229     0.1            0.078   0.03    0.036   0.036   0.021   0.093   0.072   0.042   332      no structure   (gi  3641341)  (genbank  AAC36352)  
 928  triacylglycerol acyl hydrolase                         Moritella           marina               1804           1.88      1.97           0            0.87          -0.011     1.32           0.254     1.31           0.044   0.073   0.038   0.06    0.057   0.07    0.054   0.073   315      no structure   (gi  12746343)  (genbank  AAK07450)  
 926  hypothetical protein                                   Sulfolobus          solfataricus         1802           1.93      2.03           0            0.88          -0.015     1.17           0.264     1.8            0.025   0.096   0.046   0.061   0.061   0.091   0.02    0.091   197      no structure   (gi  25392269)  (UN  Chlo_166)  (gi  13815563)  (genbank  AAK42427)  (UN  SSO2262)  
 1109 hydrolase                                              Pseudomonas         aeruginosa           1652           2         2.13           0            0.89          -0.004     1.57           0.249     1.08           0.089   0.035   0.048   0.051   0.013   0.096   0.08    0.061   313      no structure   (gi  11351385)  (genbank  AAG04218)  (gi  9946723)  

                                                                                                    mean of family:  0.44                                                -0.044                    0.227                    0.055   0.047   0.057   0.06    0.033   0.081   0.053   0.06    283    
                                                                                                standard deviation:  0.73                                                 0.025                    0.021                    0.021   0.024   0.014   0.02    0.014   0.015   0.013   0.017   28     

                                                                                               mean of superfamily:  0.29                                                -0.05                     0.226                    0.061   0.038   0.06    0.059   0.031   0.082   0.06    0.054   312    
                                                                                                standard deviation:  0.75                                                 0.023                    0.022                    0.019   0.022   0.015   0.016   0.014   0.017   0.015   0.015   94     

Homologous family : soluble bacterial epoxide hydrolases II ,    ID: 48

ID    protein_name                                           genus               species             sequence_id    CV-CV'    z-score_CV-CV' solubility   probability    charge    z-score_charge turn      z-score_turn   R       K       D       E       N       G       P       S       length    structure      reference           
 1124 epoxide hydrolase                                      Caulobacter         vibrioides           1469          -0.62     -1.36           1            0.65          -0.072    -0.84           0.209    -1.05           0.064   0.021   0.067   0.061   0.024   0.085   0.079   0.021   330      no structure   (genbank  AAK23211)  (gi  13422557)  (UN  CC1229)  
 851  epoxide hydrolase                                      Mycobacterium       tuberculosis         1479          -0.37     -1.05           1            0.59          -0.078    -0.99           0.236     0.28           0.062   0.017   0.07    0.056   0.014   0.118   0.065   0.039   356      no structure   (gi  7477998)  (embl  CAB06523)  (gi  1806224)  (genbank  AAK46260)  (gi  13881646)  (UN  MT1988)  
 956  epoxide hydrolase                                      Mycobacterium       tuberculosis         1459          -0.29     -0.95           1            0.57          -0.073    -0.87           0.233     0.13           0.081   0.003   0.062   0.065   0.022   0.102   0.078   0.031   322      no structure   (gi  7477997)  (embl  CAB08949)  (gi  2113959)  (genbank  AAK48080)  (gi  13883584)  (UN  MT3719)  
 1101 epoxide hydrolase                                      Streptomyces        coelicolor           1460           0.3      -0.24           0            0.57          -0.078    -0.99           0.28      2.44           0.076   0       0.062   0.062   0.014   0.107   0.096   0.062   354      no structure   (gi  7480666)  (embl  CAB45554)  (gi  5139628)  
 1095 epoxide hydrolase                                      Agrobacterium       tumefaciens          1437           0.45     -0.05           0            0.61          -0.044    -0.07           0.225    -0.26           0.074   0.023   0.06    0.051   0.011   0.083   0.08    0.051   351      no structure   (UN  NP_532494)  
 850  epoxide hydrolase                                      Rhizobium           Agrobacterium tumefa 1457           0.71      0.26           0            0.67          -0.036     0.17           0.225    -0.27           0.078   0.025   0.058   0.05    0.011   0.081   0.083   0.05    360      no structure   (genbank  AAK89738)  (gi  15159656)  (UN  AGR_L_2342)  
 1105 hypothetical protein                                   Deinococcus         radiodurans          1725           1.17      0.81           0            0.76           0.017     1.61           0.219    -0.54           0.091   0.047   0.034   0.056   0.013   0.091   0.085   0.031   319      no structure   (gi  7472908)  (UN  Chut_11)  (genbank  AAF12616)  (gi  6460912)  (UN  DRB0097)  
 1104 short-chain dehydrogenase                              Pseudomonas         aeruginosa           1674           1.41      1.1            0            0.81          -0.008     0.92           0.218    -0.62           0.093   0.024   0.047   0.047   0.02    0.078   0.059   0.061   592      no structure   (gi  11351860)  (UN  Bcep_306)  (genbank  AAG06712)  (gi  9949454)  
 845  oxidoreductase                                         Mycobacterium       leprae               1556           1.72      1.47           0            0.85          -0.003     1.06           0.228    -0.11           0.091   0.025   0.064   0.025   0.022   0.072   0.059   0.076   596      no structure   (gi  11356647)  (UN  Magn_900)  (gi  2342610)  (embl  CAB11381)  

                                                                                                    mean of family:  0.5                                                 -0.042                    0.23                     0.079   0.021   0.058   0.053   0.017   0.091   0.076   0.047   398    
                                                                                                standard deviation:  0.83                                                 0.037                    0.02                     0.011   0.014   0.011   0.012   0.005   0.015   0.013   0.018   112    

                                                                                               mean of superfamily:  0.29                                                -0.05                     0.226                    0.061   0.038   0.06    0.059   0.031   0.082   0.06    0.054   312    
                                                                                                standard deviation:  0.75                                                 0.023                    0.022                    0.019   0.022   0.015   0.016   0.014   0.017   0.015   0.015   94     

Homologous family : soluble mammalian epoxide hydrolases ,    ID: 45

ID    protein_name                                           genus               species             sequence_id    CV-CV'    z-score_CV-CV' solubility   probability    charge    z-score_charge turn      z-score_turn   R       K       D       E       N       G       P       S       length    structure      reference           
 836  epoxide hydrolase                                      synthetic           construct            1454           0.36     -1.45           0            0.59          -0.043     0.18           0.216    -1.15           0.047   0.061   0.047   0.074   0.034   0.059   0.065   0.058   556      no structure   (gi  30584023)  (genbank  AAP36260)  
 957  epoxide hydrolase                                      Homo                sapiens              1462           0.41     -0.89           0            0.6           -0.041     1.52           0.216    -1.15           0.049   0.061   0.047   0.074   0.034   0.059   0.065   0.058   556      no structure   (genbank  AAG14968)  (gi  10197684)  
 951  epoxide hydrolase                                      Mus                 musculus             1441           0.52      0.18           0            0.63          -0.043     0.13           0.226     0.1            0.043   0.061   0.043   0.074   0.042   0.056   0.071   0.058   553      no structure   (pir  A47504)  (gi  477004)  
 862  hypothetical protein                                   Streptomyces        cattleya             1599           0.52      0.22           0            0.63          -0.043    -0.42           0.228     0.29           0.098   0.004   0.049   0.067   0.009   0.103   0.063   0.054   224      no structure   (gi  30577685)  (embl  CAD18976)  
 1126 epoxide hydrolase                                      Rattus              norvegicus           1471           0.57      0.7            0            0.64          -0.043     0.15           0.229     0.49           0.043   0.063   0.042   0.078   0.038   0.058   0.07    0.063   554      no structure   (gi  12621098)  (UN  NP_075225)  (swissprot  P80299)  (gi  462371)  (gi  477003)  (embl  CAA46211)  (gi  402632)  
 953  epoxide hydrolase                                      Mus                 musculus             1490           0.62      1.24           0            0.65          -0.045    -1.56           0.237     1.42           0.039   0.062   0.043   0.073   0.047   0.058   0.067   0.065   536      no structure   (gi  27447330)  (genbank  AAM28238)  

                                                                                                    mean of family:  0.5                                                 -0.043                    0.225                    0.053   0.052   0.045   0.073   0.034   0.066   0.067   0.059   497    
                                                                                                standard deviation:  0.1                                                  0.001                    0.008                    0.022   0.023   0.003   0.003   0.013   0.018   0.003   0.004   134    

                                                                                               mean of superfamily:  0.29                                                -0.05                     0.226                    0.061   0.038   0.06    0.059   0.031   0.082   0.06    0.054   312    
                                                                                                standard deviation:  0.75                                                 0.023                    0.022                    0.019   0.022   0.015   0.016   0.014   0.017   0.015   0.015   94     

Homologous family : Hfam based on GI 23121275 ,    ID: 137

ID    protein_name                                           genus               species             sequence_id    CV-CV'    z-score_CV-CV' solubility   probability    charge    z-score_charge turn      z-score_turn   R       K       D       E       N       G       P       S       length    structure      reference           
 1482 COG0596: Predicted hydrolases or acyltransferases (alphDesulfitobacterium  hafniense            2208           0.62      0              0            0.65          -0.045     0              0.238     0              0.05    0.046   0.046   0.065   0.031   0.092   0.061   0.054   261      no structure   (gi  23121275)  

                                                                                                    mean of family:  0.62                                                -0.045                    0.238                    0.05    0.046   0.046   0.065   0.031   0.092   0.061   0.054   261    
                                                                                                standard deviation:  0                                                    0                        0                        0       0       0       0       0       0       0       0       0      

                                                                                               mean of superfamily:  0.29                                                -0.05                     0.226                    0.061   0.038   0.06    0.059   0.031   0.082   0.06    0.054   312    
                                                                                                standard deviation:  0.75                                                 0.023                    0.022                    0.019   0.022   0.015   0.016   0.014   0.017   0.015   0.015   94     

Homologous family : Hfam based on GI 23041296 ,    ID: 91

ID    protein_name                                           genus               species             sequence_id    CV-CV'    z-score_CV-CV' solubility   probability    charge    z-score_charge turn      z-score_turn   R       K       D       E       N       G       P       S       length    structure      reference           
 1265 COG0596: Predicted hydrolases or acyltransferases (alphTrichodesmium       erythraeum IMS101    1969           0.62      0              0            0.65          -0.027     0              0.202     0              0.04    0.084   0.044   0.077   0.047   0.051   0.037   0.067   297      no structure   (gi  23041296)  

                                                                                                    mean of family:  0.62                                                -0.027                    0.202                    0.04    0.084   0.044   0.077   0.047   0.051   0.037   0.067   297    
                                                                                                standard deviation:  0                                                    0                        0                        0       0       0       0       0       0       0       0       0      

                                                                                               mean of superfamily:  0.29                                                -0.05                     0.226                    0.061   0.038   0.06    0.059   0.031   0.082   0.06    0.054   312    
                                                                                                standard deviation:  0.75                                                 0.023                    0.022                    0.019   0.022   0.015   0.016   0.014   0.017   0.015   0.015   94     

Homologous family : soluble bacterial epoxide hydrolases I ,    ID: 47

ID    protein_name                                           genus               species             sequence_id    CV-CV'    z-score_CV-CV' solubility   probability    charge    z-score_charge turn      z-score_turn   R       K       D       E       N       G       P       S       length    structure      reference           
 964  epoxide hydrolase                                      Streptomyces        coelicolor           1501          -1.55     -2.84           1            0.83          -0.086    -2.44           0.175    -1.7            0.056   0.01    0.077   0.045   0.014   0.07    0.056   0.035   286      no structure   (embl  CAC37878)  (gi  13940314)  
 1481 COG0596: Predicted hydrolases or acyltransferases (alphNostoc              punctiforme          2206          -0.32     -1.29           1            0.58          -0.058    -1.24           0.201    -0.61           0.031   0.048   0.045   0.062   0.055   0.062   0.048   0.035   289      no structure   (gi  23126418)  
 834  hydrolase                                              Rattus              norvegicus           1453          -0.31     -1.27           1            0.57          -0.053    -1.03           0.192    -0.99           0.053   0.041   0.049   0.068   0.026   0.056   0.049   0.06    266      no structure   (gi  27692220)  (UN  XP_213993)  
 1106 carboxylase                                            Streptomyces        avermitilis          1727          -0.19     -1.13           1            0.54          -0.053    -1.03           0.199    -0.67           0.09    0.015   0.079   0.049   0.008   0.094   0.053   0.045   266      no structure   (ddbj  BAB69215)  (gi  15824000)  
 1080 epoxide hydrolase                                      Mycobacterium       tuberculosis         1512           0.05     -0.82           0            0.51          -0.05     -0.92           0.21     -0.21           0.097   0.02    0.083   0.053   0.017   0.103   0.067   0.023   300      no structure   (gi  7435062)  (UN  Pflu_153)  (embl  CAB07040)  (gi  1877259)  (genbank  AAK44366)  (gi  13879625)  (UN  MT0142)  
 1111 hypothetical protein                                   Caenorhabditis      elegans              1509           0.11     -0.76           0            0.52          -0.036    -0.31           0.186    -1.23           0.056   0.054   0.051   0.065   0.048   0.051   0.042   0.045   355      no structure   (gi  17562298)  (UN  NP_505662)  (gi  7505426)  (embl  CAA94898)  (gi  3878325)  
 1079 hydrolase                                              Ralstonia           solanacearum         1507           0.17     -0.68           0            0.54          -0.059    -1.3            0.235     0.83           0.058   0.016   0.048   0.055   0.032   0.077   0.093   0.032   311      no structure   (embl  CAD15472)  (gi  17428787)  
 1070 epoxide hydrolase                                      Bacillus            subtilis             1439           0.18     -0.67           0            0.54          -0.047    -0.81           0.213    -0.07           0.052   0.059   0.066   0.063   0.038   0.063   0.066   0.045   286      no structure   (UN  NP_388739)  (gi  7474829)  (ddbj  BAA24479)  (gi  2804543)  
 1492 COG0596: Predicted hydrolases or acyltransferases (alphTrichodesmium       erythraeum IMS101    2220           0.52     -0.23           0            0.63          -0.023     0.22           0.189    -1.1            0.045   0.058   0.048   0.048   0.048   0.065   0.052   0.024   291      no structure   (gi  23042012)  
 1003 hypothetical protein                                   Nostoc              sp. PCC 7120         1442           0.53     -0.23           0            0.63          -0.033    -0.22           0.209    -0.25           0.024   0.052   0.035   0.045   0.063   0.056   0.052   0.038   287      no structure   (gi  25533254)  (UN  Npun_151)  
 1102 carboxylesterase                                       Archaeoglobus       fulgidus             1721           0.59     -0.15           0            0.64          -0.03     -0.07           0.207    -0.35           0.071   0.053   0.049   0.075   0.041   0.079   0.038   0.049   266      no structure   (genbank  AAB90371)  (gi  2649734)  (gi  7433050)  (UN  Reut_271)  
 839  hypothetical protein                                   Caenorhabditis      elegans              1541           0.75      0.05           0            0.68           0.013     1.73           0.183    -1.34           0.054   0.094   0.051   0.054   0.043   0.047   0.029   0.065   447      no structure   (gi  7505171)  
 866  hypothetical protein                                   Mus                 musculus             1502           0.79      0.09           0            0.69          -0.037    -0.37           0.233     0.74           0.07    0.04    0.049   0.067   0.021   0.081   0.07    0.06    430      no structure   (gi  20839163)  (UN  XP_144468)  
 1501 similar to hypothetical protein FLJ90341               Mus                 musculus C57BL/6J    2229           0.83      0.15           0            0.7           -0.033    -0.18           0.227     0.51           0.071   0.038   0.046   0.066   0.02    0.089   0.064   0.054   392      no structure   (gi  38080442)  
 891  protoporphyrin IX magnesium chelatase                  Rhodobacter         sphaeroides          1545           0.84      0.16           0            0.7           -0.033    -0.22           0.229     0.6            0.097   0.007   0.059   0.049   0.01    0.094   0.083   0.042   288      no structure   (gi  11356350)  (embl  CAB38735)  (gi  4490585)  (genbank  AAF24285)  (gi  6690717)  
 864  hypothetical protein                                   Homo                sapiens              1499           0.88      0.21           0            0.71          -0.013     0.63           0.193    -0.92           0.055   0.055   0.044   0.05    0.025   0.055   0.055   0.058   362      no structure   (ddbj  BAC11230)  (gi  22760520)  
 955  hypothetical protein                                   Caenorhabditis      elegans              1445           0.96      0.32           0            0.72          -0.008     0.87           0.188    -1.14           0.045   0.089   0.057   0.054   0.047   0.05    0.035   0.057   404      no structure   (UN  NP_497268)  (gi  17554012)  (UN  NP_497268)  (genbank  AAK95881)  (gi  15375254)  
 1089 hydrolase                                              Streptomyces        antibioticus         1503           1.22      0.64           0            0.77          -0.017     0.49           0.222     0.29           0.116   0.013   0.07    0.046   0.013   0.083   0.079   0.046   302      no structure   (genbank  AAL15614)  (gi  16224033)  
 1075 epoxide hydrolase                                      Deinococcus         radiodurans          1498           1.22      0.64           0            0.77          -0.019     0.39           0.227     0.49           0.083   0.032   0.04    0.065   0.029   0.094   0.072   0.032   278      no structure   (gi  7471871)  (genbank  AAF12090)  (gi  6460375)  (UN  DR2549)  
 1034 hydrolase                                              Streptomyces        coelicolor           1558           1.33      0.78           0            0.79          -0.023     0.23           0.241     1.1            0.09    0.014   0.054   0.043   0.004   0.115   0.061   0.061   278      no structure   (embl  CAB56657)  (gi  6002213)  
 967  hypothetical protein                                   Mus                 musculus             1506           1.48      0.96           0            0.82          -0.032    -0.17           0.269     2.26           0.055   0.029   0.041   0.046   0.022   0.079   0.077   0.091   417      no structure   (gi  20899418)  (UN  XP_128553)  
 841  hydrolase                                              Mycobacterium       leprae               1511           1.51      1.01           0            0.82           0.01      1.63           0.228     0.56           0.105   0.015   0.04    0.04    0.025   0.071   0.065   0.068   324      no structure   (gi  25288878)  
 1135 epoxide hydrolase                                      Mycobacterium       tuberculosis         1571           1.57      1.07           0            0.83          -0.002     1.09           0.217     0.09           0.107   0.006   0.043   0.043   0.012   0.08    0.073   0.052   327      no structure   (gi  7478002)  (UN  Saro_174)  (embl  CAA17992)  (gi  2960094)  (genbank  AAK48138)  (gi  13883646)  (UN  MT3771)  
 966  hydrolase                                              Streptomyces        coelicolor           1572           1.62      1.14           0            0.84          -0.006     0.94           0.228     0.54           0.126   0       0.075   0.027   0.017   0.088   0.088   0.034   294      no structure   (embl  CAB88827)  (gi  7635992)  
 963  hypothetical protein                                   Homo                sapiens              1575           1.69      1.22           0            0.85           0.004     1.38           0.228     0.55           0.057   0.057   0.042   0.038   0.019   0.076   0.038   0.095   263      no structure   (gi  20474165)  (UN  XP_114791)  
 865  hydrolase                                              Streptomyces        coelicolor           1500           2         1.61           0            0.89          -0.011     0.71           0.262     2              0.108   0.009   0.068   0.031   0.009   0.099   0.09    0.065   324      no structure   (gi  7480764)  

                                                                                                    mean of family:  0.71                                                -0.028                    0.215                    0.072   0.036   0.054   0.052   0.027   0.076   0.061   0.05    321    
                                                                                                standard deviation:  0.8                                                  0.024                    0.024                    0.027   0.025   0.014   0.012   0.016   0.018   0.018   0.018   55     

                                                                                               mean of superfamily:  0.29                                                -0.05                     0.226                    0.061   0.038   0.06    0.059   0.031   0.082   0.06    0.054   312    
                                                                                                standard deviation:  0.75                                                 0.023                    0.022                    0.019   0.022   0.015   0.016   0.014   0.017   0.015   0.015   94     

Homologous family : Hfam based on GI 22797876 ,    ID: 145

ID    protein_name                                           genus               species             sequence_id    CV-CV'    z-score_CV-CV' solubility   probability    charge    z-score_charge turn      z-score_turn   R       K       D       E       N       G       P       S       length    structure      reference           
 1494 putative alpha/beta hydrolase                          uncultured          crenarchaeote        2222           0.81      0              0            0.69          -0.02      0              0.201     0              0.048   0.082   0.055   0.065   0.055   0.044   0.044   0.058   293      no structure   (embl  CAD42684)  (gi  22797876)  

                                                                                                    mean of family:  0.81                                                -0.02                     0.201                    0.048   0.082   0.055   0.065   0.055   0.044   0.044   0.058   293    
                                                                                                standard deviation:  0                                                    0                        0                        0       0       0       0       0       0       0       0       0      

                                                                                               mean of superfamily:  0.29                                                -0.05                     0.226                    0.061   0.038   0.06    0.059   0.031   0.082   0.06    0.054   312    
                                                                                                standard deviation:  0.75                                                 0.023                    0.022                    0.019   0.022   0.015   0.016   0.014   0.017   0.015   0.015   94     

Homologous family : soluble meta cleavage compound hydrolases II ,    ID: 52

ID    protein_name                                           genus               species             sequence_id    CV-CV'    z-score_CV-CV' solubility   probability    charge    z-score_charge turn      z-score_turn   R       K       D       E       N       G       P       S       length    structure      reference           
 1016 azaarene carbazole catabolism                          Sphingomonas        sp.                  1713          -0.14     -1.66           1            0.53          -0.063    -1.18           0.222    -1.72           0.076   0.022   0.062   0.069   0.033   0.08    0.058   0.051   275      no structure   (gi  7435061)  (UN  Bcep_455)  (gi  3243173)  (genbank  AAC38622)  
 1085  2-hydroxy-6-oxo-6-phenylhexa-2,4-dienoate hydrolase   Rhodococcus         erythropolis         1661          -0.11     -1.61           1            0.52          -0.067    -1.45           0.232    -1.11           0.077   0.017   0.064   0.067   0.03    0.074   0.064   0.064   297      no structure   (gi  7521901)  (ddbj  BAA34263)  (gi  3868877)  
 997  hydrolase                                              Rhodococcus         sp. YK2              1711          -0.06     -1.53           1            0.51          -0.073    -1.83           0.246    -0.31           0.061   0.014   0.054   0.064   0.043   0.082   0.061   0.061   280      no structure   (gi  21388666)  (ddbj  BAC00790)  
 1086  2-hydroxy-6-oxo-6-phenylhexa-2,4-dienoate hydrolase   Rhodococcus         sp. M5               1659           0        -1.43           1            0.49          -0.067    -1.45           0.239    -0.73           0.077   0.017   0.064   0.067   0.03    0.081   0.064   0.064   297      no structure   (genbank  AAB17100)  (gi  1177721)  
 996   2-hydroxy-6-oxo-6-phenylhexa-2,4-dienoate hydrolase   Rhodococcus         erythropolis         1704           0.03     -1.39           0            0.5           -0.062    -1.13           0.231    -1.17           0.06    0.025   0.082   0.036   0.043   0.075   0.057   0.057   281      no structure   (gi  3059193)  (ddbj  BAA25612)  
 1087 hydrolase                                              Rhodococcus         sp. YK2              1665           0.37     -0.81           0            0.59          -0.076    -2.05           0.281     1.68           0.057   0.011   0.06    0.053   0.043   0.082   0.068   0.089   281      no structure   (ddbj  BAC00799)  (gi  21388677)  
 1091  2-hydroxy-6-oxohexa-2, 4-dienoic acid hydrolase       Terrabacter         sp.                  1660           0.43     -0.72           0            0.6           -0.059    -0.91           0.251    -0.05           0.047   0.043   0.057   0.061   0.039   0.09    0.072   0.05    279      no structure   (ddbj  BAB78766)  (gi  17425268)  
 846   2-hydroxy-6-oxo-6-phenylhexa-2,4-dienoate hydrolase   Burkholderia        cepacia              1563           0.6      -0.42           0            0.65          -0.044     0.03           0.234    -1              0.049   0.056   0.063   0.056   0.045   0.098   0.042   0.049   286      no structure   (gi  1345622)  (swissprot  P47229)  (UN  Pflu_127)  (gi  484491)  (gi  397886)  (embl  CAA46911)  
 893   2-hydroxy-6-oxo-6-phenylhexa-2,4-dienoate hydrolase   Rhodococcus         sp. RHA1             1648           0.64     -0.36           0            0.65          -0.044     0.05           0.236    -0.89           0.055   0.048   0.062   0.055   0.031   0.106   0.048   0.051   292      no structure   (gi  8978311)  (ddbj  BAA98136)  
 1415 COG0596: Predicted hydrolases or acyltransferases (alphAzotobacter         vinelandii           2130           0.64     -0.36           0            0.66          -0.051    -0.41           0.25     -0.1            0.063   0.028   0.059   0.052   0.056   0.101   0.045   0.049   288      no structure   (gi  23102302)  
 1072 hydrolase                                              Burkholderia        sp. TSN101           1670           0.71     -0.25           0            0.67          -0.04      0.26           0.234    -1              0.059   0.052   0.052   0.07    0.038   0.108   0.038   0.049   286      no structure   (ddbj  BAA97254)  (gi  8843721)  
 983   2-hydroxy-6-phenylhexa-2,4-dienoic acid hydrolase     Comamonas           testosteroni         1662           0.71     -0.24           0            0.67          -0.044     0.03           0.241    -0.6            0.059   0.049   0.052   0.07    0.042   0.108   0.042   0.049   286      no structure   (genbank  AAA56853)  (gi  598361)  
 1454 _                                                      Comamonas           testosteroni         2172           0.71     -0.24           0            0.67          -0.044     0.03           0.241    -0.6            0.059   0.049   0.052   0.07    0.042   0.108   0.042   0.049   286      no structure   (prf  )  (gi  1095931)  
 1094  2,6-dioxo-6-phenylhexa-3-enoate hydrolase             Pseudomonas         putida               1671           0.87      0.01           0            0.7           -0.037     0.49           0.238    -0.8            0.049   0.059   0.056   0.059   0.045   0.101   0.042   0.049   286      no structure   (gi  94869)  (UN  Tery_29)  (genbank  AAA25757)  (gi  151108)  
 1082  2-hydroxy-6-oxo-6-phenylhexa-2,4-dienoic acid hydrolasPseudomonas         pseudoalcaligenes    1577           0.87      0.02           0            0.7           -0.04      0.26           0.245    -0.4            0.049   0.056   0.056   0.059   0.049   0.101   0.045   0.049   286      no structure   (ddbj  BAA12881)  (gi  1389642)  
 1073  2-hydroxy-6-phenyl-6-oxo-2,4-dienoic acid hydrolase   Pseudomonas         azelaica             1658           0.95      0.16           0            0.72          -0.044     0.03           0.257     0.3            0.056   0.042   0.067   0.046   0.074   0.081   0.056   0.046   284      no structure   (genbank  AAB57641)  (gi  2098617)  
 894   2-hydroxy-6-phenylhexa-2,4-dienoic acid hydrolase     Mycobacterium       tuberculosis         1675           1.01      0.25           0            0.73          -0.03      0.94           0.234    -1.04           0.072   0.034   0.048   0.058   0.034   0.11    0.048   0.041   291      no structure   (gi  7435063)  (gi  1877300)  (embl  CAB07143)  (gi  13883534)  (genbank  AAK48033)  (UN  MT3674)  
 889   2-hydroxy-6-ketonona-2,4-dienedioic acid hydrolase    Escherichia         coli                 1641           1.06      0.33           0            0.74          -0.036     0.52           0.249    -0.15           0.068   0.039   0.061   0.052   0.061   0.087   0.039   0.061   309      no structure   (gi  25288863)  (UN  Avin_57)  (gi  25288869)  (gi  12513185)  (genbank  AAG54700)  
 982  hydrolase                                              Comamonas           testosteroni         1590           1.08      0.36           0            0.75          -0.048    -0.22           0.272     1.18           0.039   0.047   0.043   0.061   0.054   0.115   0.05    0.054   279      no structure   (gi  29603467)  (ddbj  BAC67693)  
 892   2-hydroxy-6-ketonona-2,4-dienedioic acid hydrolase    Escherichia         coli                 1643           1.15      0.49           0            0.76          -0.033     0.73           0.249    -0.15           0.068   0.042   0.061   0.052   0.058   0.087   0.042   0.061   309      no structure   (gi  7428098)  (gi  1657545)  (genbank  AAB18073)  (gi  1786545)  (genbank  AAC73452)  
 886   2-hydroxy-6-phenylhexa-2,4-dienoic acid hydrolase     Ralstonia           sp. SBUG 290         1630           1.19      0.56           0            0.77          -0.04      0.26           0.266     0.8            0.045   0.049   0.049   0.056   0.063   0.108   0.042   0.052   286      no structure   (gi  28193603)  (embl  CAD62284)  
 885   2-hydroxy-6-oxohexa-2,4-dienoate hydrolase            Pseudomonas         sp. DJ-12            1629           1.3       0.73           0            0.79          -0.037     0.49           0.266     0.8            0.045   0.049   0.052   0.049   0.059   0.108   0.052   0.045   286      no structure   (gi  18652351)  (genbank  AAL77079)  (gi  27817718)  (embl  CAD61145)  
 1084  2-hydroxy-6-oxo-6-phenylhexa-2,4-dienoic acid hydrolasPseudomonas         sp. SY5              1654           1.4       0.91           0            0.8           -0.037     0.49           0.273     1.2            0.045   0.052   0.052   0.052   0.063   0.108   0.045   0.056   286      no structure   (genbank  AAF04141)  (gi  6118537)  
 1083 hydrolase                                              Pseudomonas         sp. DJ-12            1650           1.45      0.98           0            0.81          -0.037     0.48           0.276     1.36           0.053   0.042   0.053   0.049   0.053   0.113   0.046   0.064   283      no structure   (ddbj  BAA07955)  (gi  1395174)  
 1408 COG0596: Predicted hydrolases or acyltransferases (alphBurkholderia        fungorum             2123           1.56      1.16           0            0.83          -0.024     1.33           0.258     0.33           0.079   0.033   0.058   0.048   0.061   0.091   0.042   0.064   330      no structure   (gi  22983501)  
 950   2-hydroxy-6-phenylhexa-2,4-dienoic acid hydrolase     Comamonas           testosteroni         1656           1.56      1.17           0            0.83          -0.033     0.71           0.276     1.4            0.045   0.052   0.049   0.052   0.066   0.108   0.045   0.056   286      no structure   (ddbj  BAC01057)  (gi  21624259)  
 887   2-hydroxy-6-oxo-6-phenylhexa-2,4-dienoate hydrolase   Pseudomonas         sp. KKS102           1639           2.02      1.92           0            0.89          -0.023     1.4            0.285     1.91           0.054   0.051   0.043   0.054   0.058   0.116   0.047   0.065   277      no structure   (gi  115109)  (swissprot  P17548)  (gi  67227)  (gi  151100)  (genbank  AAA25751)  
 888   2-hydroxy-6-oxo-6-phenylhexa-2,4-dienoic acid hydrolasDelftia             acidovorans          1640           2.06      1.99           0            0.9           -0.012     2.1            0.267     0.88           0.054   0.058   0.04    0.054   0.054   0.101   0.054   0.058   277      no structure   (gi  21631715)  (genbank  AAK31622)  

                                                                                                    mean of family:  0.86                                                -0.045                    0.252                    0.058   0.041   0.056   0.057   0.049   0.098   0.05    0.055   288    
                                                                                                standard deviation:  0.6                                                  0.015                    0.017                    0.011   0.014   0.009   0.008   0.012   0.013   0.009   0.009   12     

                                                                                               mean of superfamily:  0.29                                                -0.05                     0.226                    0.061   0.038   0.06    0.059   0.031   0.082   0.06    0.054   312    
                                                                                                standard deviation:  0.75                                                 0.023                    0.022                    0.019   0.022   0.015   0.016   0.014   0.017   0.015   0.015   94     

Homologous family : Hfam based on GI 29603935 ,    ID: 121

ID    protein_name                                           genus               species             sequence_id    CV-CV'    z-score_CV-CV' solubility   probability    charge    z-score_charge turn      z-score_turn   R       K       D       E       N       G       P       S       length    structure      reference           
 1422 putative alpha/beta hydrolase                          Streptomyces        avermitilis MA-4680  2139           0.99      0              0            0.73          -0.048     0              0.267     0              0.087   0.007   0.069   0.043   0.029   0.079   0.087   0.072   277      no structure   (ddbj  BAC68007)  (gi  29603935)  

                                                                                                    mean of family:  0.99                                                -0.048                    0.267                    0.087   0.007   0.069   0.043   0.029   0.079   0.087   0.072   277    
                                                                                                standard deviation:  0                                                    0                        0                        0       0       0       0       0       0       0       0       0      

                                                                                               mean of superfamily:  0.29                                                -0.05                     0.226                    0.061   0.038   0.06    0.059   0.031   0.082   0.06    0.054   312    
                                                                                                standard deviation:  0.75                                                 0.023                    0.022                    0.019   0.022   0.015   0.016   0.014   0.017   0.015   0.015   94     

Homologous family : soluble haloacid dehalogenases ,    ID: 42

ID    protein_name                                           genus               species             sequence_id    CV-CV'    z-score_CV-CV' solubility   probability    charge    z-score_charge turn      z-score_turn   R       K       D       E       N       G       P       S       length    structure      reference           
 854  hypothetical protein                                   Homo                sapiens              1709           0.89     -1.16           0            0.71          -0.033    -1.36           0.233     0.5            0.063   0.044   0.04    0.07    0.028   0.062   0.076   0.066   890      no structure   (gi  31543201)  (UN  NP_079523)  (ddbj  BAC03869)  (gi  21750932)  
 858  aminoglycoside phosphotransferase                      Mus                 musculus             1595           0.93     -0.91           0            0.72          -0.028    -0.4            0.224    -0.46           0.062   0.048   0.045   0.063   0.021   0.068   0.069   0.067   932      no structure   (gi  30794396)  (UN  NP_082313)  
 952  hypothetical protein                                   Caenorhabditis      elegans              1596           1.09      0.27           0            0.75          -0.018     1.37           0.216    -1.45           0.06    0.069   0.044   0.072   0.036   0.063   0.052   0.065   974      no structure   (gi  25396470)  (UN  NM_072107)  (ddbj  AK050332)  
 835  hypothetical protein                                   Mus                 musculus             1710           1.15      0.65           0            0.76          -0.023     0.36           0.23      0.22           0.064   0.046   0.041   0.062   0.021   0.073   0.067   0.069   1069     no structure   (gi  20841844)  (UN  XP_132347)  (genbank  AAH27825)  (gi  20379980)  
 861  hydrolase                                              Aspergillus         fumigatus            1597           1.22      1.15           0            0.77          -0.025     0.02           0.239     1.18           0.041   0.083   0.069   0.05    0.041   0.078   0.069   0.05    218      no structure   (gi  19577349)  (embl  CAD28430)  

                                                                                                    mean of family:  1.06                                                -0.026                    0.228                    0.058   0.058   0.048   0.063   0.029   0.069   0.067   0.063   817    
                                                                                                standard deviation:  0.14                                                 0.006                    0.009                    0.009   0.017   0.012   0.008   0.009   0.007   0.009   0.007   341    

                                                                                               mean of superfamily:  0.29                                                -0.05                     0.226                    0.061   0.038   0.06    0.059   0.031   0.082   0.06    0.054   312    
                                                                                                standard deviation:  0.75                                                 0.023                    0.022                    0.019   0.022   0.015   0.016   0.014   0.017   0.015   0.015   94     

Homologous family : Hfam based on GI 22960316 ,    ID: 133

ID    protein_name                                           genus               species             sequence_id    CV-CV'    z-score_CV-CV' solubility   probability    charge    z-score_charge turn      z-score_turn   R       K       D       E       N       G       P       S       length    structure      reference           
 1475 COG0596: Predicted hydrolases or acyltransferases (alphRhodobacter         sphaeroides          2200           1.13      0              0            0.76          -0.022     0              0.225     0              0.107   0.006   0.054   0.051   0.011   0.079   0.079   0.056   355      no structure   (gi  22960316)  

                                                                                                    mean of family:  1.13                                                -0.022                    0.225                    0.107   0.006   0.054   0.051   0.011   0.079   0.079   0.056   355    
                                                                                                standard deviation:  0                                                    0                        0                        0       0       0       0       0       0       0       0       0      

                                                                                               mean of superfamily:  0.29                                                -0.05                     0.226                    0.061   0.038   0.06    0.059   0.031   0.082   0.06    0.054   312    
                                                                                                standard deviation:  0.75                                                 0.023                    0.022                    0.019   0.022   0.015   0.016   0.014   0.017   0.015   0.015   94     

Homologous family : Hfam based on GI 22983727 ,    ID: 144

ID    protein_name                                           genus               species             sequence_id    CV-CV'    z-score_CV-CV' solubility   probability    charge    z-score_charge turn      z-score_turn   R       K       D       E       N       G       P       S       length    structure      reference           
 1493 COG0596: Predicted hydrolases or acyltransferases (alphBurkholderia        fungorum             2221           1.17      0              0            0.76          -0.018     0              0.221     0              0.086   0.029   0.059   0.044   0.015   0.071   0.065   0.071   339      no structure   (gi  22983727)  

                                                                                                    mean of family:  1.17                                                -0.018                    0.221                    0.086   0.029   0.059   0.044   0.015   0.071   0.065   0.071   339    
                                                                                                standard deviation:  0                                                    0                        0                        0       0       0       0       0       0       0       0       0      

                                                                                               mean of superfamily:  0.29                                                -0.05                     0.226                    0.061   0.038   0.06    0.059   0.031   0.082   0.06    0.054   312    
                                                                                                standard deviation:  0.75                                                 0.023                    0.022                    0.019   0.022   0.015   0.016   0.014   0.017   0.015   0.015   94     

Homologous family : Hfam based on GI 23109106 ,    ID: 147

ID    protein_name                                           genus               species             sequence_id    CV-CV'    z-score_CV-CV' solubility   probability    charge    z-score_charge turn      z-score_turn   R       K       D       E       N       G       P       S       length    structure      reference           
 1496 COG0596: Predicted hydrolases or acyltransferases (alphNovosphingobium     aromaticivorans      2224           1.65      0              0            0.84          -0.011     0              0.239     0              0.094   0.031   0.057   0.05    0.031   0.085   0.069   0.053   318      no structure   (gi  23109106)  

                                                                                                    mean of family:  1.65                                                -0.011                    0.239                    0.094   0.031   0.057   0.05    0.031   0.085   0.069   0.053   318    
                                                                                                standard deviation:  0                                                    0                        0                        0       0       0       0       0       0       0       0       0      

                                                                                               mean of superfamily:  0.29                                                -0.05                     0.226                    0.061   0.038   0.06    0.059   0.031   0.082   0.06    0.054   312    
                                                                                                standard deviation:  0.75                                                 0.023                    0.022                    0.019   0.022   0.015   0.016   0.014   0.017   0.015   0.015   94     

########################################################################################################## 
#################  Superfamily : Sfam based on GI 22957072 ,    ID: 32 ################
########################################################################################################## 

Homologous family : Hfam based on GI 23015974 ,    ID: 74

ID    protein_name                                           genus               species             sequence_id    CV-CV'    z-score_CV-CV' solubility   probability    charge    z-score_charge turn      z-score_turn   R       K       D       E       N       G       P       S       length    structure      reference           
 1181 COG0400: Predicted esterase                            Magnetospirillum    magnetotacticum      1881           0.09      0              0            0.52          -0.078     0              0.266     0              0.035   0.013   0.057   0.039   0.013   0.105   0.087   0.061   229      no structure   (gi  23015974)  

                                                                                                    mean of family:  0.09                                                -0.078                    0.266                    0.035   0.013   0.057   0.039   0.013   0.105   0.087   0.061   229    
                                                                                                standard deviation:  0                                                    0                        0                        0       0       0       0       0       0       0       0       0      

                                                                                               mean of superfamily:  0.36                                                -0.065                    0.259                    0.034   0.04    0.047   0.062   0.035   0.095   0.07    0.058   226    
                                                                                                standard deviation:  0.26                                                 0.01                     0.006                    0.022   0.029   0.007   0.015   0.029   0.026   0.017   0.017   13     

Homologous family : Hfam based on GI 22957072 ,    ID: 67

ID    protein_name                                           genus               species             sequence_id    CV-CV'    z-score_CV-CV' solubility   probability    charge    z-score_charge turn      z-score_turn   R       K       D       E       N       G       P       S       length    structure      reference           
 1150 COG0400: Predicted esterase                            Rhodobacter         sphaeroides          1847           0.18      0              0            0.54          -0.067     0              0.251     0              0.066   0.016   0.049   0.07    0.008   0.128   0.082   0.033   243      no structure   (gi  22957072)  

                                                                                                    mean of family:  0.18                                                -0.067                    0.251                    0.066   0.016   0.049   0.07    0.008   0.128   0.082   0.033   243    
                                                                                                standard deviation:  0                                                    0                        0                        0       0       0       0       0       0       0       0       0      

                                                                                               mean of superfamily:  0.36                                                -0.065                    0.259                    0.034   0.04    0.047   0.062   0.035   0.095   0.07    0.058   226    
                                                                                                standard deviation:  0.26                                                 0.01                     0.006                    0.022   0.029   0.007   0.015   0.029   0.026   0.017   0.017   13     

Homologous family : Hfam based on GI 25502652 ,    ID: 77

ID    protein_name                                           genus               species             sequence_id    CV-CV'    z-score_CV-CV' solubility   probability    charge    z-score_charge turn      z-score_turn   R       K       D       E       N       G       P       S       length    structure      reference           
 1201 serine esterase homolog [imported]                     Rickettsia          conorii              1901           0.58      0              0            0.64          -0.058     0              0.259     0              0.019   0.065   0.042   0.069   0.06    0.074   0.056   0.069   216      no structure   (pir  )  (gi  25502652)  
 1202 similarity to serine esterase                          Rickettsia          conorii Malish 7     1902           0.58      0              0            0.64          -0.058     0              0.259     0              0.019   0.065   0.042   0.069   0.06    0.074   0.056   0.069   216      no structure   (genbank  AAL03685)  (gi  15620273)  

                                                                                                    mean of family:  0.58                                                -0.058                    0.259                    0.019   0.065   0.042   0.069   0.06    0.074   0.056   0.069   216    
                                                                                                standard deviation:  0                                                    0                        0                        0       0       0       0       0       0       0       0       0      

                                                                                               mean of superfamily:  0.36                                                -0.065                    0.259                    0.034   0.04    0.047   0.062   0.035   0.095   0.07    0.058   226    
                                                                                                standard deviation:  0.26                                                 0.01                     0.006                    0.022   0.029   0.007   0.015   0.029   0.026   0.017   0.017   13     

########################################################################################################## 
#################  Superfamily : Hormone sensitive lipases ,    ID: 16 ################
########################################################################################################## 

Homologous family : Moraxella lipase 2 ,    ID: 31

ID    protein_name                                           genus               species             sequence_id    CV-CV'    z-score_CV-CV' solubility   probability    charge    z-score_charge turn      z-score_turn   R       K       D       E       N       G       P       S       length    structure      reference           
 314  esterase                                               Pseudomonas         sp. B11-1            1097          -1.27     -1.87           1            0.78          -0.088    -1.44           0.198    -1.44           0.065   0.006   0.071   0.058   0.026   0.065   0.062   0.045   308      no structure   (genbank  AAC38151)  (gi  2853612)  
 328  esterase                                               Pseudomonas         putida               1115          -1.21     -1.79           1            0.77          -0.09     -1.5            0.204    -1.13           0.06    0.006   0.072   0.053   0.013   0.072   0.06    0.06    318      no structure   (genbank  AAM16269)  (gi  21358759)  
 354  esterase                                               Rhodococcus         sp.                  1161          -1.11     -1.66           1            0.75          -0.108    -2.28           0.245     0.9            0.047   0.016   0.068   0.071   0.019   0.087   0.084   0.056   322      no structure   (genbank  AAC45283)  (gi  2088525)  
 441  lipase                                                 Streptomyces        coelicolor           1101          -1.01     -1.54           1            0.73          -0.084    -1.24           0.206    -1.06           0.054   0.032   0.073   0.066   0.019   0.082   0.063   0.041   316      no structure   (embl  CAC04237)  (gi  9885229)  
 822  lipase                                                 Mycobacterium       tuberculosis         1134          -0.92     -1.41           1            0.71          -0.096    -1.76           0.235     0.39           0.053   0.009   0.082   0.047   0.022   0.085   0.091   0.038   319      no structure   (gi  7448885)  (embl  CAB02180)  (gi  1542907)  (genbank  AAK45708)  (gi  13881056)  (UN  MT1443)  
 329  acetyl esterase                                        Escherichia         coli                 1116          -0.76     -1.2            1            0.68          -0.068    -0.54           0.191    -1.78           0.056   0.025   0.066   0.053   0.025   0.066   0.06    0.041   319      no structure   (swissprot  P23872)  (gi  2506820)  (gi  7448881)  (genbank  AAB40230)  (gi  1773158)  (genbank  AAC73578)  (gi  1786682)  
 331  benzyl esterase                                        Acinetobacter       sp. ADP1             1120          -0.74     -1.18           1            0.68          -0.076    -0.9            0.209    -0.92           0.025   0.046   0.058   0.058   0.049   0.055   0.046   0.058   326      no structure   (genbank  AAD34027)  (gi  4929533)  
 339  esterase                                               Rhodococcus         rhodochrous          1132          -0.72     -1.15           1            0.67          -0.078    -1              0.214    -0.65           0.064   0.028   0.067   0.073   0.028   0.084   0.06    0.042   850      no structure   (embl  CAD10803)  (gi  18495821)  
 401  PrMC3                                                  Pinus               radiata              1245          -0.7      -1.13           1            0.67          -0.074    -0.81           0.207    -1              0.066   0.028   0.069   0.069   0.009   0.085   0.066   0.047   319      no structure   (genbank  AAD04946)  (gi  5487873)  
 436  lipase like enzyme                                     Escherichia         coli                 1145          -0.68     -1.1            1            0.66          -0.073    -0.75           0.206    -1.06           0.057   0.021   0.067   0.053   0.028   0.067   0.06    0.05    282      no structure   (ddbj  BAA14305)  (gi  16797806)  
 823  lipase                                                 Mycobacterium       tuberculosis         1150          -0.65     -1.06           1            0.66          -0.083    -1.21           0.228     0.05           0.063   0.009   0.084   0.041   0.019   0.091   0.094   0.025   320      no structure   (gi  7448884)  (embl  CAB02181)  (gi  1542908)  
 336  carboxylesterase                                       Bacillus            pumilus              1128          -0.57     -0.96           1            0.64          -0.088    -1.41           0.242     0.73           0.025   0.043   0.047   0.079   0.047   0.047   0.09    0.058   277      no structure   (genbank  AAG09918)  (gi  9964294)  
 322  esterase                                               Archaeoglobus       fulgidus             1108          -0.56     -0.95           1            0.64          -0.069    -0.58           0.206    -1.06           0.077   0.032   0.071   0.077   0.035   0.055   0.051   0.064   311      no structure   (gi  7448882)  (genbank  AAB89533)  (gi  2648837)  
 324  carboxylesterase                                       Alicyclobacillus    acidocaldarius       1111          -0.41     -0.75           1            0.6           -0.073    -0.76           0.224    -0.17           0.053   0.039   0.069   0.066   0.02    0.072   0.089   0.043   304       1EVQ          (pdb  1EVQA)  (gi  11513478)  
 827  esterase                                               Schizosaccharomyces pombe                1236          -0.37     -0.69           1            0.59          -0.065    -0.44           0.212    -0.73           0.041   0.071   0.077   0.071   0.027   0.056   0.077   0.053   339      no structure   (embl  CAC19727)  (gi  12038981)  
 399  lipase                                                 Oryza               sativa               1237          -0.36     -0.68           1            0.59          -0.077    -0.95           0.235     0.41           0.053   0.022   0.072   0.05    0.011   0.086   0.072   0.066   361      no structure   (ddbj  BAB44059)  (gi  13872954)  
 396  lipase                                                 Psychrobacter       sp. St1              1228          -0.28     -0.57           1            0.57          -0.065    -0.42           0.218    -0.48           0.027   0.047   0.07    0.04    0.03    0.075   0.052   0.06    400      no structure   (genbank  AAF70342)  (gi  7839595)  
 337  esterase                                               Salmonella          typhimurium          1130          -0.27     -0.56           1            0.56          -0.058    -0.11           0.204    -1.13           0.071   0.022   0.077   0.043   0.028   0.062   0.062   0.053   323      no structure   (genbank  AAL19444)  (gi  16418998)  (UN  stm0490)  
 824  esterase                                               Ralstonia           solanacearum         1118          -0.14     -0.4            1            0.53          -0.053     0.09           0.203    -1.17           0.07    0.023   0.09    0.026   0.006   0.084   0.073   0.041   344      no structure   (embl  CAD15474)  (gi  17428789)  
 831  lipase                                                 Mycobacterium       tuberculosis         1113          -0.1      -0.34           1            0.52          -0.072    -0.73           0.243     0.77           0.068   0.01    0.084   0.036   0.013   0.107   0.061   0.061   309      no structure   (genbank  AAK47374)  (gi  13882833)  (UN  MT3048)  
 821  esterase                                               Mycobacterium       tuberculosis         1229          -0.07     -0.3            1            0.51          -0.059    -0.16           0.219    -0.39           0.094   0.003   0.071   0.055   0.01    0.094   0.087   0.029   310      no structure   (genbank  AAC01724)  (gi  2792328)  
 319  esterase                                               Salmonella          typhimurium          1105           0.02     -0.18           0            0.5           -0.046     0.39           0.201    -1.31           0.074   0.019   0.055   0.055   0.023   0.081   0.049   0.049   309      no structure   (genbank  AAL22871)  (gi  16422595)  (UN  stm4032)  
 317  esterase                                               Vibrio              cholerae             1100           0.04     -0.15           0            0.51          -0.054     0.07           0.217    -0.52           0.047   0.053   0.047   0.077   0.03    0.074   0.042   0.071   337      no structure   (gi  11355623)  (genbank  AAF96394)  (gi  9657894)  (UN  VCA0490)  
 335  esterase                                               Rhizobium           Agrobacterium tumefa 1127           0.05     -0.15           0            0.51          -0.06     -0.2            0.228     0.06           0.076   0.013   0.079   0.04    0.026   0.073   0.073   0.056   302      no structure   (genbank  AAK90721)  (gi  15162132)  (UN  AGR_pAT_499)  (genbank  AAL46036)  (gi  17743794)  (UN  Atu5348)  
 346  esterase                                               Drosophila          melanogaster         1143           0.06     -0.13           0            0.51          -0.066    -0.48           0.242     0.72           0.049   0.037   0.065   0.058   0.042   0.054   0.053   0.092   881      no structure   (gi  20130169)  (UN  NP_611463)  (genbank  AAF57494)  (gi  7302406)  (UN  CG11055-PA)  (genbank  AAF57495)  (gi  7302407)  (UN  CG11055-PB)  (genbank  AAM68400)  (gi  21626902)  (UN  CG11055-PC)  
 316  esterase                                               Pseudomonas         aeruginosa           1099           0.06     -0.13           0            0.51          -0.066    -0.48           0.242     0.72           0.082   0.003   0.069   0.051   0.003   0.1     0.094   0.045   331      no structure   (gi  11351426)  (genbank  AAG08769)  (gi  9951708)  
 345  esterase                                               Ralstonia           eutropha             1140           0.12     -0.06           0            0.53          -0.063    -0.34           0.239     0.59           0.063   0.014   0.069   0.041   0.011   0.088   0.091   0.049   364      no structure   (gi  2120949)  (genbank  AAC41424)  (gi  695278)  
 31   lipase 2                                               Moraxella           sp.                  31             0.14     -0.02           0            0.53          -0.055    -0.01           0.226    -0.04           0.03    0.048   0.06    0.044   0.048   0.06    0.058   0.06    433      no structure   (swissprot  P24484)  (swissprot  P24484)  (gi  126302)  (gi  78107)  (embl  CAA37862)  (gi  296842)  
 353  esterase HDE                                           petroleum           bacterium HD-1       1159           0.21      0.07           0            0.55          -0.058    -0.14           0.237     0.47           0.054   0.032   0.066   0.047   0.032   0.091   0.066   0.047   317      no structure   (ddbj  BAA82510)  (gi  5509944)  
 323  esterase                                               Ralstonia           solanacearum         1110           0.26      0.13           0            0.56          -0.046     0.4            0.216    -0.55           0.077   0       0.055   0.039   0.006   0.097   0.077   0.035   310      no structure   (embl  CAD17383)  (gi  17430700)  
 808  lipase                                                 Deinococcus         radiodurans          1153           0.27      0.14           0            0.56          -0.064    -0.38           0.251     1.17           0.08    0.003   0.053   0.065   0.022   0.093   0.087   0.05    323      no structure   (gi  7473543)  (genbank  AAF11051)  (gi  6459245)  (UN  DR1485)  
 334  esterase                                               Propionibacterium   freudenreichii       1125           0.44      0.36           0            0.61          -0.066    -0.47           0.266     1.93           0.07    0.013   0.078   0.041   0.026   0.085   0.08    0.075   387      no structure   (genbank  AAM45391)  (gi  21304466)  
 828  carboxylesterase                                       Sulfolobus          solfataricus         1122           0.45      0.37           0            0.61          -0.054     0.06           0.243     0.78           0.056   0.032   0.06    0.052   0.048   0.072   0.052   0.072   251      no structure   (genbank  AAK42648)  (gi  13815819)  (UN  SSO2517)  
 325  lipase                                                 Xylella             fastidiosa           1112           0.46      0.39           0            0.61          -0.045     0.43           0.228     0.03           0.043   0.046   0.055   0.049   0.046   0.089   0.049   0.043   325      no structure   (gi  11362228)  (genbank  AAF84062)  (gi  9106235)  
 342  lipase                                                 Methanosarcina      acetivorans          1137           0.54      0.49           0            0.63          -0.039     0.69           0.221    -0.3            0.05    0.062   0.059   0.062   0.053   0.062   0.047   0.059   321      no structure   (genbank  AAM06007)  (gi  19916596)  (UN  MA2629)  
 807  F27C8.6                                                Caenorhabditis      elegans              1249           0.59      0.56           0            0.64          -0.042     0.59           0.229     0.09           0.04    0.054   0.049   0.056   0.051   0.061   0.047   0.07    428      no structure   (gi  17540028)  (UN  NP_501702)  (gi  7499999)  (embl  CAA92464)  (gi  3876350)  
 818  carboxylesterase                                       Mus                 musculus             1248           0.64      0.63           0            0.65          -0.023     1.42           0.196    -1.56           0.045   0.069   0.064   0.042   0.042   0.047   0.052   0.054   404      no structure   (gi  20869295)  (UN  XP_143258)  
 327  esterase                                               Mycobacterium       tuberculosis         1114           0.67      0.66           0            0.66          -0.049     0.29           0.247     1              0.072   0.016   0.077   0.029   0.019   0.104   0.066   0.059   376      no structure   (gi  7478187)  (embl  CAB05441)  (gi  1694861)  
 341  arylesterase                                           Acetobacter         pasteurianus         1135           0.73      0.74           0            0.67          -0.039     0.69           0.233     0.31           0.06    0.044   0.06    0.054   0.025   0.069   0.079   0.06    317      no structure   (ddbj  BAA25191)  (gi  2978332)  
 402  esterase                                               Arabidopsis         thaliana             1247           0.77      0.79           0            0.68          -0.039     0.71           0.235     0.39           0.051   0.048   0.054   0.054   0.051   0.068   0.048   0.068   336      no structure   (gi  18409077)  (UN  NP_564936)  (genbank  AAD49980)  (gi  5734715)  (genbank  AAK43966)  (gi  13877777)  (genbank  AAK59842)  (gi  14335126)  (genbank  AAL15199)  (gi  16323410)  
 340  carboxylesterase                                       Acinetobacter       calcoaceticus        1133           0.77      0.8            0            0.68          -0.019     1.59           0.197    -1.51           0.037   0.07    0.056   0.039   0.031   0.062   0.051   0.053   356      no structure   (gi  2120849)  (embl  CAA50601)  (gi  580701)  (embl  CAA52833)  (gi  602781)  
 397  esterase                                               Oryctolagus         cuniculus            1235           0.85      0.9            0            0.7           -0.027     1.21           0.219    -0.42           0.055   0.053   0.055   0.05    0.045   0.063   0.05    0.06    398      no structure   (gi  7513557)  
 332  esterase                                               Schizosaccharomyces pombe                1121           0.88      0.94           0            0.71          -0.056    -0.05           0.276     2.4            0.023   0.056   0.047   0.059   0.07    0.059   0.085   0.062   341      no structure   (gi  11359237)  (embl  CAB63539)  (gi  6594262)  
 826  lipase                                                 Ralstonia           solanacearum         1160           0.98      1.07           0            0.73          -0.022     1.46           0.216    -0.57           0.109   0.003   0.067   0.036   0.008   0.078   0.095   0.034   357      no structure   (embl  CAD18262)  (gi  17431584)  
 829  lipase 1                                               Sulfolobus          solfataricus         1136           1.01      1.11           0            0.73          -0.043     0.53           0.259     1.58           0.052   0.046   0.066   0.046   0.043   0.085   0.059   0.072   305      no structure   (genbank  AAK42629)  (gi  13815796)  (UN  SSO2493)  
 344  arylesterase                                           Deinococcus         radiodurans          1139           1.05      1.16           0            0.74          -0.029     1.15           0.234     0.34           0.065   0.035   0.056   0.042   0.019   0.082   0.074   0.059   833      no structure   (gi  7471153)  (genbank  AAF12585)  (gi  6460881)  (UN  DRB0033)  
 320  esterase                                               Caulobacter         vibrioides           1106           1.14      1.28           0            0.76          -0.03      1.1            0.242     0.74           0.063   0.039   0.066   0.037   0.011   0.087   0.079   0.066   380      no structure   (genbank  AAK22756)  (gi  13422010)  (UN  CC0771)  
 315  lipase 2                                               Sulfolobus          solfataricus         1098           1.18      1.33           0            0.76          -0.033     0.96           0.251     1.17           0.042   0.061   0.061   0.045   0.071   0.061   0.055   0.064   311      no structure   (genbank  AAK42652)  (gi  13815823)  (UN  SSO2521)  
 825  lipase                                                 Ralstonia           solanacearum         1124           1.26      1.44           0            0.78          -0.021     1.48           0.233     0.29           0.056   0.038   0.038   0.047   0.041   0.088   0.068   0.035   339      no structure   (embl  CAD18259)  (gi  17431581)  
 338  esterase                                               Acinetobacter       lwoffii              1131           1.39      1.6            0            0.8           -0.005     2.17           0.211    -0.8            0.041   0.074   0.058   0.033   0.036   0.066   0.055   0.055   365      no structure   (genbank  AAM34295)  (gi  21070428)  
 352  vegetative specific protein H5                         Dictyostelium       discoideum           1158           1.42      1.64           0            0.81          -0.036     0.82           0.272     2.22           0.025   0.082   0.066   0.047   0.092   0.057   0.044   0.079   316      no structure   (swissprot  P14326)  (gi  139574)  (gi  84134)  (embl  CAA33445)  (gi  7294)  
 333  F16F9.4                                                Caenorhabditis      elegans              1123           1.47      1.71           0            0.81          -0.012     1.87           0.23      0.13           0.048   0.068   0.048   0.051   0.048   0.073   0.058   0.051   396      no structure   (gi  17567059)  (UN  NP_509437)  (gi  7499250)  (genbank  AAB07693)  (gi  1519698)  
 820  esterase                                               Mycobacterium       tuberculosis         1126           1.53      1.79           0            0.82          -0.023     1.39           0.255     1.38           0.096   0       0.06    0.03    0.03    0.099   0.076   0.05    302      no structure   (gi  7448883)  (embl  CAB07012)  (gi  1871590)  

                                                                                                    mean of family:  0.16                                                -0.055                    0.227                    0.057   0.033   0.065   0.051   0.031   0.076   0.066   0.054   365    
                                                                                                standard deviation:  0.76                                                 0.023                    0.02                     0.018   0.022   0.011   0.013   0.018   0.015   0.016   0.013   127    

                                                                                               mean of superfamily:  0.38                                                -0.049                    0.23                     0.057   0.035   0.061   0.05    0.03    0.073   0.067   0.06    420    
                                                                                                standard deviation:  0.82                                                 0.024                    0.021                    0.018   0.021   0.013   0.013   0.016   0.015   0.014   0.018   191    

Homologous family : N-deacetylases ,    ID: 41

ID    protein_name                                           genus               species             sequence_id    CV-CV'    z-score_CV-CV' solubility   probability    charge    z-score_charge turn      z-score_turn   R       K       D       E       N       G       P       S       length    structure      reference           
 815  carboxylesterase                                       Mus                 musculus             1233           0.85     -1.51           0            0.7           -0.021    -0.21           0.205    -0.96           0.047   0.06    0.066   0.032   0.035   0.054   0.063   0.054   317      no structure   (gi  20849536)  (UN  XP_144115)  
 398  carboxylesterase                                       Homo                sapiens              1238           0.99     -0.73           0            0.73          -0.018     0.29           0.209    -0.73           0.052   0.052   0.054   0.037   0.032   0.054   0.064   0.059   407      no structure   (gi  17438979)  (UN  XP_060166)  
 816  carboxylesterase                                       Mus                 musculus             1234           1.05     -0.38           0            0.74          -0.015     0.72           0.208    -0.76           0.034   0.061   0.054   0.027   0.027   0.061   0.056   0.064   408      no structure   (gi  20849451)  (UN  XP_144114)  
 813  carboxylesterase                                       Mus                 musculus             1231           1.1      -0.1            0            0.75          -0.021    -0.2            0.222     0.06           0.041   0.057   0.06    0.028   0.032   0.051   0.057   0.082   316      no structure   (gi  20849442)  (UN  XP_144113)  
 812  carboxylesterase                                       Mus                 musculus             1230           1.21      0.51           0            0.77          -0.015     0.73           0.219    -0.12           0.042   0.054   0.049   0.032   0.042   0.052   0.057   0.069   407      no structure   (gi  20849528)  (UN  XP_144112)  
 814  esterase                                               Mus                 musculus             1232           1.25      0.71           0            0.78          -0.031    -2.06           0.251     1.9            0.045   0.036   0.036   0.046   0.022   0.075   0.08    0.075   963      no structure   (gi  20849521)  (UN  XP_144111)  
 817  esterase                                               Mus                 musculus             1246           1.39      1.5            0            0.8           -0.015     0.72           0.23      0.61           0.047   0.059   0.056   0.034   0.025   0.064   0.064   0.078   408      no structure   (gi  20849383)  (UN  XP_144109)  

                                                                                                    mean of family:  1.12                                                -0.019                    0.221                    0.044   0.054   0.054   0.034   0.03    0.059   0.063   0.069   461    
                                                                                                standard deviation:  0.18                                                 0.006                    0.016                    0.006   0.009   0.009   0.006   0.007   0.009   0.008   0.011   226    

                                                                                               mean of superfamily:  0.38                                                -0.049                    0.23                     0.057   0.035   0.061   0.05    0.03    0.073   0.067   0.06    420    
                                                                                                standard deviation:  0.82                                                 0.024                    0.021                    0.018   0.021   0.013   0.013   0.016   0.015   0.014   0.018   191    

Homologous family : Hormone sensitive lipases ,    ID: 40

ID    protein_name                                           genus               species             sequence_id    CV-CV'    z-score_CV-CV' solubility   probability    charge    z-score_charge turn      z-score_turn   R       K       D       E       N       G       P       S       length    structure      reference           
 350  hormone sensitive lipase                               Sus                 scrofa               1154           0.94     -1.1            0            0.72          -0.04     -0.65           0.249    -0.62           0.072   0.022   0.041   0.064   0.02    0.063   0.076   0.09    763      no structure   (embl  CAA04121)  (gi  2764520)  (UN  e1228515)  (embl  CAA04122)  (gi  3169109)  (UN  e1294455)  
 351  hormone sensitive lipase                               Mus                 musculus             1155           1.07     -0.71           0            0.74          -0.037    -0.36           0.25     -0.52           0.07    0.028   0.043   0.061   0.025   0.062   0.072   0.091   759      no structure   (gi  6754552)  (UN  NP_034849)  (genbank  AAC53069)  (gi  1899054)  (genbank  AAH21642)  (gi  18204921)  
 349  hormone sensitive lipase                               Rattus              norvegicus           1148           1.13     -0.54           0            0.75          -0.037    -0.35           0.254    -0.24           0.069   0.029   0.047   0.057   0.023   0.065   0.072   0.094   768      no structure   (swissprot  P15304)  (gi  1346458)  (embl  CAA35777)  (gi  927511)  
 400  hormone sensitive lipase                               Spermophilus        tridecemlineatus     1239           1.14     -0.52           0            0.76          -0.039    -0.55           0.26      0.18           0.069   0.026   0.037   0.068   0.025   0.063   0.071   0.101   763      no structure   (genbank  AAD51122)  (gi  5762484)  
 809  hormone sensitive lipase                               Homo                sapiens              1242           1.42      0.28           0            0.81          -0.039    -0.56           0.278     1.58           0.063   0.033   0.036   0.07    0.021   0.074   0.082   0.1     1076     no structure   (genbank  AAC50666)  (gi  1488677)  
 810  hormone sensitive lipase                               Homo                sapiens              1240           1.64      0.92           0            0.84          -0.027     0.32           0.27      0.96           0.079   0.022   0.041   0.057   0.024   0.075   0.075   0.095   786      no structure   (gi  1082874)  (UN  XM_093702)  
 811  hormone sensitive lipase                               Mus                 musculus             1156           1.9       1.67           0            0.88          -0.003     2.15           0.239    -1.35           0.071   0.047   0.033   0.058   0.026   0.067   0.055   0.092   660      no structure   (ddbj  BAB31878)  (gi  12860209)  

                                                                                                    mean of family:  1.32                                                -0.032                    0.257                    0.071   0.03    0.04    0.062   0.023   0.067   0.072   0.095   796    
                                                                                                standard deviation:  0.35                                                 0.014                    0.013                    0.005   0.009   0.005   0.005   0.002   0.006   0.008   0.004   130    

                                                                                               mean of superfamily:  0.38                                                -0.049                    0.23                     0.057   0.035   0.061   0.05    0.03    0.073   0.067   0.06    420    
                                                                                                standard deviation:  0.82                                                 0.024                    0.021                    0.018   0.021   0.013   0.013   0.016   0.015   0.014   0.018   191    

########################################################################################################## 
#################  Superfamily : Filamentous fungi lipases ,    ID: 1 ################
########################################################################################################## 

Homologous family : Saccharomyces lipases ,    ID: 30

ID    protein_name                                           genus               species             sequence_id    CV-CV'    z-score_CV-CV' solubility   probability    charge    z-score_charge turn      z-score_turn   R       K       D       E       N       G       P       S       length    structure      reference           
 56   lipase                                                 Candida             ernobii              78            -1.59     -1.15           1            0.83          -0.098    -1.15           0.196    -1.04           0.015   0.042   0.086   0.039   0.033   0.063   0.033   0.068   336      no structure   (embl  CAC15040)  (gi  11124698)  
 30   lipase                                                 Saccharomyces       cerevisiae           30             0.25      0.49           0            0.56          -0.051     0.68           0.226     0.08           0.046   0.064   0.049   0.082   0.043   0.076   0.049   0.058   328      no structure   (swissprot  P47145)  (swissprot  P47145)  (gi  1352909)  (gi  1077906)  (embl  CAA89637)  (gi  1015818)  
 54   lipase                                                 Yarrowia            lipolytica           75             0.44      0.66           0            0.61          -0.057     0.47           0.249     0.96           0.024   0.039   0.054   0.036   0.06    0.075   0.054   0.06    334      no structure   (embl  CAB91111)  (gi  7801378)  

                                                                                                    mean of family: -0.3                                                 -0.069                    0.224                    0.028   0.048   0.063   0.052   0.045   0.071   0.045   0.062   333    
                                                                                                standard deviation:  1.12                                                 0.026                    0.026                    0.016   0.014   0.02    0.026   0.014   0.008   0.011   0.006   4      

                                                                                               mean of superfamily:  0.45                                                -0.053                    0.242                    0.036   0.041   0.06    0.041   0.049   0.071   0.044   0.077   317    
                                                                                                standard deviation:  0.71                                                 0.018                    0.024                    0.013   0.014   0.01    0.01    0.01    0.013   0.011   0.02    53     

Homologous family : Rhizomucor lipases ,    ID: 1

ID    protein_name                                           genus               species             sequence_id    CV-CV'    z-score_CV-CV' solubility   probability    charge    z-score_charge turn      z-score_turn   R       K       D       E       N       G       P       S       length    structure      reference           
 48   Ferulic acid esterase A                                Aspergillus         niger                66            -0.65     -1.83           1            0.66          -0.09     -2.27           0.242    -0.06           0.021   0.021   0.06    0.043   0.05    0.082   0.036   0.075   281      no structure   (genbank  AAK60631)  (gi  14335466)  
 52   Ferulic acid esterase A                                Aspergillus         tubingensis          73            -0.59     -1.73           1            0.64          -0.091    -2.28           0.246     0.13           0.021   0.018   0.061   0.039   0.05    0.075   0.036   0.086   280      no structure   (swissprot  O42815)  (gi  17366179)  (embl  CAA70511)  (gi  2760076)  (UN  e1226076)  
 49   lipase                                                 Aspergillus         awamori              68            -0.33     -1.33           1            0.58          -0.083    -1.85           0.249     0.24           0.021   0.021   0.057   0.039   0.05    0.089   0.036   0.075   281      no structure   (ddbj  BAA92937)  (gi  7339682)  
 507  lipase                                                 Triticum            aestivum             72            -0.18     -1.09           1            0.54          -0.056    -0.24           0.206    -1.57           0.051   0.029   0.066   0.04    0.034   0.066   0.04    0.066   350      no structure   (embl  CAD32695)  (gi  21425569)  
 51   lipase                                                 Triticum            aestivum             71            -0.18     -1.09           1            0.54          -0.059    -0.4            0.211    -1.33           0.049   0.029   0.063   0.043   0.037   0.066   0.037   0.071   350      no structure   (embl  CAD32696)  (gi  21425571)  
 501  Y49E10.18                                              Caenorhabditis      elegans              84            -0.15     -1.04           1            0.53          -0.068    -0.94           0.231    -0.51           0.034   0.038   0.071   0.038   0.034   0.08    0.055   0.063   238      no structure   (gi  17556066)  (UN  NP_499623)  (gi  7510038)  (embl  CAB11554)  (gi  3979994)  
 46   lipase                                                 Dictyostelium       discoideum           64            -0.02     -0.84           1            0.5           -0.068    -0.97           0.24     -0.12           0.017   0.042   0.059   0.038   0.056   0.045   0.038   0.101   287      no structure   (genbank  AAM43784)  (gi  21166167)  (UN  JPCRb02a08.p2_27)  
 502  Y49E10.16                                              Caenorhabditis      elegans              85             0.11     -0.63           0            0.52          -0.045     0.37           0.205    -1.61           0.028   0.058   0.064   0.037   0.04    0.073   0.043   0.049   327      no structure   (gi  17556062)  (UN  NP_499621)  (gi  7510036)  (embl  CAB11552)  (gi  3979992)  
 42   lipase                                                 Nectria             haematococca         52             0.17     -0.55           0            0.54          -0.054    -0.14           0.225    -0.76           0.036   0.045   0.063   0.042   0.048   0.081   0.045   0.051   333      no structure   (embl  CAC19602)  (gi  11990253)  
 47   lipase-like protein                                    Arabidopsis         thaliana             65             0.19     -0.51           0            0.54          -0.052     0              0.222    -0.88           0.041   0.041   0.049   0.054   0.049   0.062   0.035   0.076   369      no structure   (gi  15238889)  (UN  NP_197365)  
 44   lipase                                                 Fusarium            heterosporum         55             0.21     -0.48           0            0.55          -0.051     0.04           0.222    -0.88           0.036   0.045   0.057   0.045   0.051   0.081   0.045   0.045   333      no structure   (gi  1083954)  (genbank  AAB34680)  (gi  1000397)  (UN  165115)  
 503  T10B5.7                                                Caenorhabditis      elegans              86             0.27     -0.39           0            0.56          -0.057    -0.29           0.237    -0.28           0.047   0.047   0.073   0.047   0.06    0.08    0.03    0.067   300      no structure   (gi  17564186)  (UN  NP_503517)  (gi  7507586)  (genbank  AAC19230)  (gi  3193203)  
 50   lipase                                                 Aspergillus         oryzae               70             0.31     -0.33           0            0.57          -0.053    -0.07           0.232    -0.48           0.033   0.049   0.078   0.026   0.056   0.069   0.056   0.052   306      no structure   (ddbj  BAA12912)  (gi  1772352)  
 497  T21H3.1                                                Caenorhabditis      elegans              77             0.31     -0.32           0            0.58          -0.05      0.12           0.226    -0.72           0.026   0.059   0.072   0.033   0.069   0.062   0.049   0.046   305      no structure   (gi  17564540)  (UN  NP_503389)  (gi  7508157)  (genbank  AAB65367)  (gi  2291250)  
 53   lipase                                                 Oryza               sativa               74             0.35     -0.27           0            0.58          -0.06     -0.46           0.247     0.16           0.041   0.033   0.07    0.033   0.037   0.085   0.041   0.085   271      no structure   (ddbj  BAB64204)  (gi  15408808)  
 41   lipase                                                 Penicillium         camemberti           51             0.43     -0.14           0            0.6           -0.06     -0.46           0.252     0.38           0.03    0.043   0.066   0.036   0.043   0.079   0.046   0.085   305      no structure   (swissprot  P25234)  (gi  126918)  (gi  83729)  (ddbj  BAA14345)  (gi  217986)  (genbank  AAF99710)  (gi  9802403)  
 499  F46G10.4                                               Caenorhabditis      elegans              80             0.47     -0.07           0            0.62          -0.06     -0.47           0.256     0.52           0.042   0.021   0.051   0.042   0.063   0.065   0.048   0.08    336      no structure   (gi  17567773)  (UN  NP_510221)  (gi  7503599)  (embl  CAA90544)  (gi  3877256)  
 505  Y110A7A.7                                              Caenorhabditis      elegans              89             0.55      0.04           0            0.63          -0.052    -0.05           0.247     0.14           0.042   0.051   0.064   0.051   0.058   0.064   0.045   0.08    312      no structure   (genbank  AAF60431)  (gi  18652627)  
 496  lipase-like protein                                    Arabidopsis         thaliana             69             0.61      0.15           0            0.65          -0.038     0.77           0.224    -0.81           0.05    0.048   0.062   0.045   0.048   0.056   0.039   0.081   357      no structure   (gi  18418946)  (UN  NP_568366)  (genbank  AAL24204)  (gi  16604396)  
 1    lipase                                                 Rhizomucor          miehei               1              0.63      0.18           0            0.65          -0.063    -0.67           0.273     1.22           0.039   0.028   0.055   0.044   0.041   0.061   0.066   0.105   363      no structure   (swissprot  P19515)  (swissprot  P19515)  (gi  417256)  
 498  Y51H4A.5                                               Caenorhabditis      elegans              79             0.83      0.48           0            0.7           -0.02      1.85           0.203    -1.69           0.042   0.068   0.06    0.04    0.056   0.04    0.036   0.07    498      no structure   (gi  17543518)  (UN  NP_502962)  (embl  CAB61137)  (gi  6434495)  
 500  F28H7.3                                                Caenorhabditis      elegans              83             0.88      0.56           0            0.71          -0.037     0.87           0.238    -0.22           0.027   0.061   0.065   0.031   0.054   0.078   0.02    0.085   294      no structure   (gi  17560334)  (UN  NP_505743)  (gi  7500119)  (embl  CAA96636)  (gi  3876472)  
 504  Y49E10.25                                              Caenorhabditis      elegans              87             0.92      0.63           0            0.71          -0.047     0.25           0.261     0.75           0.045   0.038   0.049   0.052   0.045   0.07    0.066   0.08    287      no structure   (gi  17556080)  (UN  NP_499630)  (gi  7510046)  (embl  CAB11568)  (gi  3980008)  
 45   lipase                                                 Thermomyces         lanuginosus          57             0.99      0.73           0            0.73          -0.054    -0.14           0.278     1.46           0.058   0.024   0.065   0.041   0.065   0.096   0.045   0.072   291      no structure   (swissprot  O59952)  (gi  13959402)  (genbank  AAC08588)  (gi  2997733)  
 58   lipase                                                 Penicillium         expansum             82             1.01      0.76           0            0.73          -0.042     0.59           0.256     0.52           0.027   0.047   0.058   0.027   0.047   0.093   0.039   0.078   258      no structure   (genbank  AAG22769)  (gi  10764567)  
 59   lipase                                                 Synechocystis       sp.                  88             1.04      0.82           0            0.74          -0.03      1.26           0.236    -0.31           0.079   0.02    0.049   0.049   0.039   0.066   0.059   0.071   407      no structure   (gi  7469669)  (ddbj  BAA10581)  (gi  1001744)  
 40   lipase                                                 Neurospora          crassa               50             1.04      0.82           0            0.74          -0.048     0.22           0.27      1.11           0.036   0.039   0.047   0.045   0.053   0.059   0.042   0.116   337      no structure   (embl  CAC28687)  (gi  12718379)  
 57   lipase                                                 Penicillium         cyclopium            81             1.1       0.9            0            0.75          -0.041     0.65           0.26      0.68           0.028   0.042   0.053   0.028   0.046   0.088   0.039   0.088   285      no structure   (genbank  AAF82375)  (gi  9022417)  (genbank  AAF99329)  (gi  9800511)  (genbank  AAK07480)  (gi  12746404)  
 506  lipase 2                                               Rhizomucor          miehei               43             1.18      1.02           0            0.76          -0.04      0.67           0.264     0.86           0.051   0.03    0.051   0.041   0.041   0.041   0.061   0.122   197      no structure   (gi  82778)  
 55   B0035.13                                               Caenorhabditis      elegans              76             1.2       1.07           0            0.77          -0.037     0.87           0.259     0.66           0.027   0.054   0.057   0.03    0.074   0.067   0.03    0.088   297      no structure   (gi  17538234)  (UN  NP_502123)  (gi  7494727)  (embl  CAA97415)  (gi  3873706)  
 39   lipase                                                 Rhizopus            arrhizus             46             1.64      1.75           0            0.84          -0.019     1.93           0.253     0.39           0.034   0.057   0.045   0.034   0.038   0.072   0.057   0.087   265       1TIC          (pdb  1TICA)  (gi  999875)  
 38   lipase                                                 Rhizopus            niveus               44             2.28      2.75           0            0.92          -0.03      1.26           0.316     3.04           0.028   0.051   0.048   0.031   0.046   0.079   0.061   0.13    392      no structure   (swissprot  P21811)  (gi  126331)  (gi  82788)  (genbank  AAA33878)  (gi  169738)  (ddbj  BAA02493)  (gi  218043)  

                                                                                                    mean of family:  0.52                                                -0.052                    0.243                    0.037   0.04    0.06    0.039   0.049   0.071   0.044   0.079   315    
                                                                                                standard deviation:  0.64                                                 0.017                    0.024                    0.013   0.014   0.008   0.007   0.01    0.014   0.011   0.02    55     

                                                                                               mean of superfamily:  0.45                                                -0.053                    0.242                    0.036   0.041   0.06    0.041   0.049   0.071   0.044   0.077   317    
                                                                                                standard deviation:  0.71                                                 0.018                    0.024                    0.013   0.014   0.01    0.01    0.01    0.013   0.011   0.02    53     

########################################################################################################## 
#################  Superfamily : Sfam based on GI 7470860 ,    ID: 35 ################
########################################################################################################## 

Homologous family : Hfam based on GI 7470860 ,    ID: 78

ID    protein_name                                           genus               species             sequence_id    CV-CV'    z-score_CV-CV' solubility   probability    charge    z-score_charge turn      z-score_turn   R       K       D       E       N       G       P       S       length    structure      reference           
 1205 serine esterase                                        Synechocystis       sp.                  1906           0.03     -0.52           0            0.5           -0.069    -0.33           0.245    -0.85           0.039   0.015   0.044   0.049   0.015   0.078   0.088   0.064   204      no structure   (pir  )  (gi  7470860)  
 1206 serine esterase                                        Synechocystis       sp. PCC 6803 PCC6803 1907           0.03     -0.52           0            0.5           -0.069    -0.33           0.245    -0.85           0.039   0.015   0.044   0.049   0.015   0.078   0.088   0.064   204      no structure   (ddbj  BAA17218)  (gi  1652295)  
 1290 esterase                                               Spirulina           platensis            1995           0.07     -0.45           0            0.51          -0.078    -0.8            0.266     0.59           0.029   0.029   0.029   0.077   0.039   0.097   0.092   0.039   207      no structure   (pir  )  (gi  628913)  (genbank  AAB30793)  (gi  546789)  
 1458 COG0400: Predicted esterase                            Trichodesmium       erythraeum IMS101    2176           1.47      1.5            0            0.82          -0.035     1.46           0.273     1.11           0.034   0.054   0.039   0.054   0.044   0.073   0.083   0.073   205      no structure   (gi  23042175)  

                                                                                                    mean of family:  0.4                                                 -0.063                    0.257                    0.035   0.028   0.039   0.057   0.028   0.082   0.088   0.06    205    
                                                                                                standard deviation:  0.72                                                 0.019                    0.014                    0.005   0.018   0.007   0.014   0.015   0.01    0.004   0.015   1      

                                                                                               mean of superfamily:  0.46                                                -0.064                    0.263                    0.036   0.027   0.039   0.058   0.032   0.079   0.088   0.064   207    
                                                                                                standard deviation:  0.63                                                 0.017                    0.018                    0.004   0.016   0.006   0.012   0.016   0.01    0.003   0.016   4      

Homologous family : Hfam based on GI 25348301 ,    ID: 131

ID    protein_name                                           genus               species             sequence_id    CV-CV'    z-score_CV-CV' solubility   probability    charge    z-score_charge turn      z-score_turn   R       K       D       E       N       G       P       S       length    structure      reference           
 1468 serine esterase [imported]                             Nostoc              sp.                  2192           0.7       0              0            0.67          -0.067     0              0.285     0              0.037   0.023   0.037   0.061   0.047   0.07    0.089   0.079   214      no structure   (pir  )  (gi  25348301)  

                                                                                                    mean of family:  0.7                                                 -0.067                    0.285                    0.037   0.023   0.037   0.061   0.047   0.07    0.089   0.079   214    
                                                                                                standard deviation:  0                                                    0                        0                        0       0       0       0       0       0       0       0       0      

                                                                                               mean of superfamily:  0.46                                                -0.064                    0.263                    0.036   0.027   0.039   0.058   0.032   0.079   0.088   0.064   207    
                                                                                                standard deviation:  0.63                                                 0.017                    0.018                    0.004   0.016   0.006   0.012   0.016   0.01    0.003   0.016   4      

########################################################################################################## 
#################  Superfamily : Sfam based on GI 21647874 ,    ID: 25 ################
########################################################################################################## 

Homologous family : Hfam based on GI 22972889 ,    ID: 69

ID    protein_name                                           genus               species             sequence_id    CV-CV'    z-score_CV-CV' solubility   probability    charge    z-score_charge turn      z-score_turn   R       K       D       E       N       G       P       S       length    structure      reference           
 1159 hypothetical protein                                   Chloroflexus        aurantiacus          1858           0.15      0              0            0.53          -0.057     0              0.23      0              0.077   0.005   0.054   0.054   0.009   0.081   0.099   0.041   222      no structure   (gi  22972889)  

                                                                                                    mean of family:  0.15                                                -0.057                    0.23                     0.077   0.005   0.054   0.054   0.009   0.081   0.099   0.041   222    
                                                                                                standard deviation:  0                                                    0                        0                        0       0       0       0       0       0       0       0       0      

                                                                                               mean of superfamily:  0.48                                                -0.035                    0.228                    0.062   0.032   0.05    0.049   0.027   0.072   0.072   0.056   235    
                                                                                                standard deviation:  0.79                                                 0.036                    0.022                    0.025   0.025   0.02    0.007   0.015   0.009   0.022   0.016   10     

Homologous family : Hfam based on GI 21647874 ,    ID: 59

ID    protein_name                                           genus               species             sequence_id    CV-CV'    z-score_CV-CV' solubility   probability    charge    z-score_charge turn      z-score_turn   R       K       D       E       N       G       P       S       length    structure      reference           
 1140 serine esterase                                        Chlorobium          tepidum TLS          1837           0.27      0              0            0.56          -0.051     0              0.226     0              0.077   0.021   0.064   0.056   0.043   0.06    0.077   0.047   234      no structure   (genbank  AAM73076)  (gi  21647874)  

                                                                                                    mean of family:  0.27                                                -0.051                    0.226                    0.077   0.021   0.064   0.056   0.043   0.06    0.077   0.047   234    
                                                                                                standard deviation:  0                                                    0                        0                        0       0       0       0       0       0       0       0       0      

                                                                                               mean of superfamily:  0.48                                                -0.035                    0.228                    0.062   0.032   0.05    0.049   0.027   0.072   0.072   0.056   235    
                                                                                                standard deviation:  0.79                                                 0.036                    0.022                    0.025   0.025   0.02    0.007   0.015   0.009   0.022   0.016   10     

Homologous family : Hfam based on GI 23472430 ,    ID: 76

ID    protein_name                                           genus               species             sequence_id    CV-CV'    z-score_CV-CV' solubility   probability    charge    z-score_charge turn      z-score_turn   R       K       D       E       N       G       P       S       length    structure      reference           
 1194 COG0400: Predicted esterase                            Pseudomonas         syringae B728a       1894          -0.13     -0.71           1            0.53          -0.051    -0.71           0.2      -0.71           0.025   0.063   0.063   0.046   0.021   0.075   0.046   0.058   240      no structure   (gi  23472430)  
 1221 COG0400: Predicted esterase                            Pseudomonas         fluorescens PfO-1    1923           1.64      0.71           0            0.84           0.019     0.71           0.254     0.71           0.07    0.041   0.02    0.041   0.037   0.074   0.066   0.078   244      no structure   (gi  23062456)  

                                                                                                    mean of family:  0.76                                                -0.016                    0.227                    0.047   0.052   0.041   0.043   0.029   0.074   0.056   0.068   242    
                                                                                                standard deviation:  1.25                                                 0.05                     0.038                    0.032   0.015   0.03    0.003   0.011   0.001   0.014   0.014   3      

                                                                                               mean of superfamily:  0.48                                                -0.035                    0.228                    0.062   0.032   0.05    0.049   0.027   0.072   0.072   0.056   235    
                                                                                                standard deviation:  0.79                                                 0.036                    0.022                    0.025   0.025   0.02    0.007   0.015   0.009   0.022   0.016   10     

########################################################################################################## 
#################  Superfamily : Sfam based on GI 23104369 ,    ID: 45 ################
########################################################################################################## 

Homologous family : Hfam based on GI 23104369 ,    ID: 146

ID    protein_name                                           genus               species             sequence_id    CV-CV'    z-score_CV-CV' solubility   probability    charge    z-score_charge turn      z-score_turn   R       K       D       E       N       G       P       S       length    structure      reference           
 1495 COG0596: Predicted hydrolases or acyltransferases (alphAzotobacter         vinelandii           2223           0.52      0              0            0.63          -0.051     0              0.243     0              0.079   0.018   0.054   0.064   0.014   0.111   0.086   0.032   280      no structure   (gi  23104369)  

                                                                                                    mean of family:  0.52                                                -0.051                    0.243                    0.079   0.018   0.054   0.064   0.014   0.111   0.086   0.032   280    
                                                                                                standard deviation:  0                                                    0                        0                        0       0       0       0       0       0       0       0       0      

                                                                                               mean of superfamily:  0.52                                                -0.051                    0.243                    0.079   0.018   0.054   0.064   0.014   0.111   0.086   0.032   280    
                                                                                                standard deviation:  0                                                    0                        0                        0       0       0       0       0       0       0       0       0      

########################################################################################################## 
#################  Superfamily : Non-heme peroxidases ,    ID: 3 ################
########################################################################################################## 

Homologous family : Non-heme peroxidases ,    ID: 32

ID    protein_name                                           genus               species             sequence_id    CV-CV'    z-score_CV-CV' solubility   probability    charge    z-score_charge turn      z-score_turn   R       K       D       E       N       G       P       S       length    structure      reference           
 580  bromoperoxidase A2                                     Streptomyces        aureofaciens         1280          -1.13     -1.65           1            0.75          -0.095    -1.51           0.219    -0.41           0.047   0.018   0.072   0.058   0.036   0.083   0.047   0.054   278      no structure   (swissprot  P29715)  (gi  231644)  (gi  1085676)  (genbank  AAB84315)  (gi  150457)  
                                                                                                      1277          -1.12     -1.64           1            0.75          -0.095    -1.52           0.22     -0.36           0.047   0.018   0.072   0.058   0.036   0.083   0.047   0.054   277       1BRT          (pdb  1BRT)  (gi  3318894)  
                                                                                                      1279          -1.12     -1.64           1            0.75          -0.095    -1.52           0.22     -0.36           0.047   0.018   0.072   0.058   0.036   0.083   0.047   0.054   277       1BRO          (pdb  1BROA)  (gi  1943026)  
 570  ydjP                                                   Bacillus            subtilis             1288          -1.03     -1.49           1            0.74          -0.096    -1.59           0.229     0.13           0.026   0.03    0.059   0.063   0.044   0.066   0.048   0.07    271      no structure   (gi  7475772)  (ddbj  BAA22772)  (gi  2522021)  
 581  chloroperoxidase T                                     Streptomyces        aureofaciens         1278          -1.02     -1.48           1            0.73          -0.091    -1.34           0.219    -0.41           0.047   0.022   0.072   0.058   0.036   0.083   0.047   0.054   278      no structure   (swissprot  O31168)  (gi  3914445)  (genbank  AAB86626)  (gi  2625105)  
 410  chloroperoxidase L                                     Streptomyces        lividans             1263          -0.68     -0.94           1            0.66          -0.088    -1.18           0.236     0.51           0.047   0.025   0.091   0.04    0.029   0.091   0.062   0.054   276      no structure   (swissprot  P49323)  (gi  4033700)  (gi  1076110)  (genbank  AAA18642)  (gi  496970)  
                                                                                                      1262          -0.67     -0.92           1            0.66          -0.088    -1.19           0.236     0.56           0.047   0.025   0.091   0.04    0.029   0.091   0.062   0.055   275       1A88          (pdb  1A88B)  (gi  3892001)  
 409  non-heme chloroperoxidase                              Streptomyces        coelicolor           1261          -0.51     -0.68           1            0.62          -0.084    -1.01           0.239     0.72           0.047   0.025   0.091   0.036   0.029   0.094   0.062   0.054   276      no structure   (embl  CAB56725)  (gi  6002360)  
 571  arylesterase                                           Pseudomonas         fluorescens          1275          -0.46     -0.6            1            0.61          -0.056     0.36           0.188    -2.23           0.044   0.055   0.088   0.037   0.015   0.092   0.04    0.04    272      no structure   (swissprot  P22862)  (gi  1352392)  (genbank  AAB60168)  (gi  951089)  
 422  esterase                                               Weissella           paramesenteroides    1290          -0.41     -0.51           1            0.6           -0.056     0.33           0.192    -1.95           0.038   0.045   0.064   0.045   0.053   0.057   0.034   0.049   265      no structure   (gi  11255593)  (embl  CAB60045)  (gi  6249496)  
 416  bromoperoxidase A1                                     Streptomyces        aureofaciens         1273          -0.41     -0.51           1            0.6           -0.074    -0.5            0.225    -0.06           0.055   0.055   0.113   0.04    0.036   0.105   0.047   0.036   275      no structure   (swissprot  P33912)  (gi  1345618)  (gi  2117623)  (genbank  AAC43253)  (gi  522150)  
                                                                                                      1274          -0.4      -0.5            1            0.6           -0.074    -0.5            0.226    -0.02           0.055   0.055   0.113   0.04    0.036   0.106   0.047   0.036   274       1A8Q          (pdb  1A8Q)  (gi  3318933)  
 575  AGR_L_2734p                                            Rhizobium           Agrobacterium tumefa 1267          -0.31     -0.36           1            0.58          -0.063     0.03           0.211    -0.89           0.055   0.044   0.095   0.036   0.033   0.095   0.033   0.051   275      no structure   (genbank  AAK89932)  (gi  15159887)  (UN  AGR_L_2734)  (genbank  AAL44276)  (gi  17741862)  (UN  Atu3463)  
 574  AGR_pAT_86p                                            Rhizobium           Agrobacterium tumefa 1271          -0.28     -0.31           1            0.57          -0.074    -0.51           0.234     0.45           0.07    0.026   0.103   0.037   0.044   0.099   0.033   0.059   273      no structure   (genbank  AAK90440)  (gi  15161801)  (UN  AGR_pAT_86)  (genbank  AAL45757)  (gi  17743490)  (UN  Atu5065)  
 420  chloride peroxidase                                    Lactococcus         lactis               1287          -0.2      -0.18           1            0.55          -0.052     0.52           0.199    -1.6            0.034   0.067   0.06    0.064   0.049   0.06    0.037   0.052   267      no structure   (genbank  AAK04918)  (gi  12723743)  
 404  non-heme chloroperoxidase                              Burkholderia        pyrrocinia           1252          -0.17     -0.13           1            0.54          -0.062     0.04           0.219    -0.41           0.043   0.047   0.086   0.036   0.036   0.094   0.05    0.04    278      no structure   (swissprot  P25026)  (gi  131124)  (gi  478297)  (genbank  AAA02837)  (gi  151186)  
 407  non-heme haloperoxidase                                Rhodococcus         erythropolis         1259          -0.07      0.03           1            0.51          -0.07     -0.33           0.241     0.82           0.058   0.018   0.08    0.036   0.029   0.106   0.044   0.062   274      no structure   (swissprot  O05691)  (gi  3915103)  (genbank  AAC45285)  (gi  2072006)  
 417  esterase                                               Synechocystis       sp. PCC 6803         1276           0.03      0.18           0            0.5           -0.07     -0.31           0.246     1.13           0.043   0.036   0.08    0.04    0.047   0.08    0.062   0.058   276      no structure   (swissprot  Q55921)  (gi  3914460)  (gi  7433088)  (ddbj  BAA10684)  (gi  1001804)  
 411  chloride peroxidase                                    Pseudomonas         aeruginosa           1264           0.13      0.35           0            0.53          -0.066    -0.14           0.246     1.13           0.054   0.033   0.094   0.029   0.025   0.112   0.065   0.043   276      no structure   (gi  11347567)  (genbank  AAG06105)  (gi  9948793)  
 406  non-heme peroxidase                                    Rhizobium           leguminosarum        1256           0.21      0.46           0            0.55          -0.052     0.56           0.223    -0.2            0.036   0.058   0.086   0.029   0.029   0.104   0.054   0.036   278      no structure   (genbank  AAL17798)  (gi  16326476)  
 577  AGR_L_2670p                                            Rhizobium           Agrobacterium tumefa 1253           0.27      0.56           0            0.56          -0.055     0.39           0.234     0.41           0.04    0.058   0.083   0.04    0.032   0.104   0.047   0.05    278      no structure   (genbank  AAK89901)  (gi  15159850)  (UN  AGR_L_2670)  (genbank  AAL44306)  (gi  17741895)  (UN  Atu3493)  
 408  chloride peroxidase                                    Pseudomonas         putida               1260           0.29      0.6            0            0.57          -0.059     0.21           0.243     0.92           0.043   0.033   0.091   0.014   0.025   0.109   0.062   0.047   276      no structure   (gi  1360922)  (genbank  AAB35246)  (gi  1110542)  (UN  170670)  
 419  yisY                                                   Bacillus            subtilis             1285           0.34      0.68           0            0.58          -0.034     1.42           0.198    -1.64           0.06    0.075   0.067   0.071   0.026   0.082   0.045   0.045   268      no structure   (gi  7433089)  (embl  CAA70654)  (gi  2145391)  (UN  e1173524)  
 414  chloride peroxidase                                    Pseudomonas         fluorescens          1269           0.42      0.8            0            0.6           -0.056     0.37           0.245     1.03           0.04    0.047   0.084   0.029   0.022   0.109   0.044   0.069   274      no structure   (swissprot  O31158)  (gi  3914444)  (genbank  AAB86577)  (gi  2623869)  
                                                                                                      1270           0.43      0.82           0            0.61          -0.056     0.37           0.245     1.08           0.04    0.048   0.084   0.029   0.022   0.11    0.044   0.07    273       1A8S          (pdb  1A8S)  (gi  3318934)  
 405  AGR_pAT_561p                                           Rhizobium           Agrobacterium tumefa 1254           0.55      1.01           0            0.63          -0.042     1.01           0.228     0.06           0.046   0.052   0.086   0.025   0.025   0.098   0.04    0.065   325      no structure   (genbank  AAK90763)  (gi  15162184)  (UN  AGR_pAT_561)  
 413  chloride peroxidase                                    Burkholderia        cepacia              1268           0.58      1.06           0            0.64          -0.041     1.07           0.227     0.03           0.044   0.055   0.081   0.029   0.029   0.103   0.044   0.051   273      no structure   (genbank  AAL73575)  (gi  18482507)  
 412  non-heme haloperoxidase                                Sinorhizobium       meliloti             1266           0.63      1.13           0            0.65          -0.034     1.39           0.217    -0.54           0.055   0.047   0.072   0.034   0.021   0.115   0.043   0.038   235      no structure   (genbank  AAK65655)  (gi  14524142)  (UN  SMA1809)  
 415  chloride peroxidase                                    Methanosarcina      acetivorans          1272           0.64      1.15           0            0.65          -0.041     1.07           0.231     0.24           0.048   0.062   0.088   0.033   0.026   0.092   0.051   0.062   273      no structure   (genbank  AAM04425)  (gi  19914821)  (UN  MA0993)  
 418  peroxidase                                             Clostridium         acetobutylicum       1284           0.86      1.5            0            0.7           -0.019     2.13           0.203    -1.35           0.059   0.081   0.063   0.066   0.03    0.081   0.037   0.055   271      no structure   (genbank  AAK80635)  (gi  15025720)  
 572  bromoperoxidase                                        Pseudomonas         putida               1265           0.89      1.55           0            0.71          -0.048     0.73           0.261     1.96           0.043   0.043   0.087   0.018   0.029   0.112   0.065   0.054   276      no structure   (ddbj  BAA86922)  (gi  6451702)  
 576  AGR_L_210p                                             Rhizobium           Agrobacterium tumefa 1257           0.97      1.66           0            0.72          -0.039     1.16           0.248     1.25           0.046   0.055   0.077   0.034   0.034   0.089   0.064   0.061   326      no structure   (genbank  AAK88672)  (gi  15158401)  (UN  AGR_L_210)  

                                                                                                    mean of family: -0.09                                                -0.063                    0.227                    0.047   0.043   0.083   0.041   0.032   0.093   0.049   0.053   276    
                                                                                                standard deviation:  0.63                                                 0.021                    0.018                    0.009   0.017   0.013   0.014   0.009   0.015   0.01    0.01    15     

                                                                                               mean of superfamily:  0.52                                                -0.037                    0.223                    0.045   0.061   0.062   0.052   0.045   0.071   0.049   0.058   287    
                                                                                                standard deviation:  0.78                                                 0.03                     0.02                     0.019   0.032   0.019   0.018   0.022   0.023   0.012   0.015   33     

Homologous family : Hfam based on GI 23062437 ,    ID: 149

ID    protein_name                                           genus               species             sequence_id    CV-CV'    z-score_CV-CV' solubility   probability    charge    z-score_charge turn      z-score_turn   R       K       D       E       N       G       P       S       length    structure      reference           
 1498 COG0596: Predicted hydrolases or acyltransferases (alphPseudomonas         fluorescens PfO-1    2226           0.58      0              0            0.64          -0.04      0              0.224     0              0.074   0.029   0.051   0.061   0.019   0.074   0.067   0.064   312      no structure   (gi  23062437)  

                                                                                                    mean of family:  0.58                                                -0.04                     0.224                    0.074   0.029   0.051   0.061   0.019   0.074   0.067   0.064   312    
                                                                                                standard deviation:  0                                                    0                        0                        0       0       0       0       0       0       0       0       0      

                                                                                               mean of superfamily:  0.52                                                -0.037                    0.223                    0.045   0.061   0.062   0.052   0.045   0.071   0.049   0.058   287    
                                                                                                standard deviation:  0.78                                                 0.03                     0.02                     0.019   0.032   0.019   0.018   0.022   0.023   0.012   0.015   33     

Homologous family : Hfam based on GI 26454006 ,    ID: 70

ID    protein_name                                           genus               species             sequence_id    CV-CV'    z-score_CV-CV' solubility   probability    charge    z-score_charge turn      z-score_turn   R       K       D       E       N       G       P       S       length    structure      reference           
 1168 lipase-esterase related protein                        Mycoplasma          penetrans HF-2       1867           0.62      0              0            0.65          -0.049     0              0.245     0              0.016   0.099   0.048   0.086   0.102   0.041   0.019   0.083   314      no structure   (ddbj  BAC44336)  (gi  26454006)  

                                                                                                    mean of family:  0.62                                                -0.049                    0.245                    0.016   0.099   0.048   0.086   0.102   0.041   0.019   0.083   314    
                                                                                                standard deviation:  0                                                    0                        0                        0       0       0       0       0       0       0       0       0      

                                                                                               mean of superfamily:  0.52                                                -0.037                    0.223                    0.045   0.061   0.062   0.052   0.045   0.071   0.049   0.058   287    
                                                                                                standard deviation:  0.78                                                 0.03                     0.02                     0.019   0.032   0.019   0.018   0.022   0.023   0.012   0.015   33     

Homologous family : Hfam based on GI 22973102 ,    ID: 140

ID    protein_name                                           genus               species             sequence_id    CV-CV'    z-score_CV-CV' solubility   probability    charge    z-score_charge turn      z-score_turn   R       K       D       E       N       G       P       S       length    structure      reference           
 1485 hypothetical protein                                   Chloroflexus        aurantiacus          2211           0.67      0              0            0.66          -0.023     0              0.198     0              0.085   0.011   0.057   0.032   0.018   0.085   0.064   0.032   283      no structure   (gi  22973102)  

                                                                                                    mean of family:  0.67                                                -0.023                    0.198                    0.085   0.011   0.057   0.032   0.018   0.085   0.064   0.032   283    
                                                                                                standard deviation:  0                                                    0                        0                        0       0       0       0       0       0       0       0       0      

                                                                                               mean of superfamily:  0.52                                                -0.037                    0.223                    0.045   0.061   0.062   0.052   0.045   0.071   0.049   0.058   287    
                                                                                                standard deviation:  0.78                                                 0.03                     0.02                     0.019   0.032   0.019   0.018   0.022   0.023   0.012   0.015   33     

Homologous family : Hfam based on GI 25326343 ,    ID: 73

ID    protein_name                                           genus               species             sequence_id    CV-CV'    z-score_CV-CV' solubility   probability    charge    z-score_charge turn      z-score_turn   R       K       D       E       N       G       P       S       length    structure      reference           
 1188 esterase/lipase 1 [imported]                           Mycoplasma          pulmonis             1888           0.13     -1.02           0            0.53          -0.041    -0.93           0.199    -1.09           0.026   0.094   0.056   0.075   0.052   0.056   0.052   0.037   267      no structure   (pir  )  (gi  25393260)  
 1180 esterase/lipase 1 [imported]                           Mycoplasma          pulmonis             1880           0.69      0.04           0            0.66          -0.034    -0.12           0.22      0.21           0.029   0.103   0.048   0.088   0.07    0.044   0.048   0.059   273      no structure   (pir  )  (gi  25326343)  
 1212 esterase/lipase 1 [imported]                           Mycoplasma          pulmonis             1914           1.18      0.98           0            0.76          -0.023     1.06           0.231     0.88           0.022   0.114   0.055   0.073   0.073   0.04    0.051   0.066   273      no structure   (pir  )  (gi  25392731)  

                                                                                                    mean of family:  0.67                                                -0.033                    0.216                    0.026   0.103   0.053   0.079   0.065   0.047   0.05    0.054   271    
                                                                                                standard deviation:  0.52                                                 0.009                    0.016                    0.004   0.01    0.005   0.008   0.011   0.008   0.003   0.015   3      

                                                                                               mean of superfamily:  0.52                                                -0.037                    0.223                    0.045   0.061   0.062   0.052   0.045   0.071   0.049   0.058   287    
                                                                                                standard deviation:  0.78                                                 0.03                     0.02                     0.019   0.032   0.019   0.018   0.022   0.023   0.012   0.015   33     

Homologous family : Haemophilus lipases ,    ID: 13

ID    protein_name                                           genus               species             sequence_id    CV-CV'    z-score_CV-CV' solubility   probability    charge    z-score_charge turn      z-score_turn   R       K       D       E       N       G       P       S       length    structure      reference           
 370  lipase                                                 Pseudomonas         aeruginosa           1181          -1.3      -2.03           1            0.79          -0.095    -2.45           0.208    -0.34           0.076   0.024   0.078   0.086   0.03    0.095   0.038   0.046   370      no structure   (gi  11351402)  (genbank  AAG07539)  (gi  9950358)  
 366  lipase                                                 Pseudomonas         putida               1176          -0.78     -1.5            1            0.69          -0.079    -1.81           0.211    -0.24           0.051   0.038   0.057   0.081   0.024   0.1     0.043   0.043   370      no structure   (swissprot  Q59695)  (gi  7531037)  (genbank  AAB58981)  (gi  529563)  
 356  lipase                                                 Escherichia         coli                 1163          -0.43     -1.13           1            0.6           -0.061    -1.14           0.201    -0.62           0.059   0.028   0.087   0.031   0.055   0.051   0.055   0.039   254      no structure   (genbank  AAG55009)  (gi  12513588)  
 358  lipase                                                 Salmonella          typhimurium          1166          -0.28     -0.97           1            0.57          -0.053    -0.82           0.195    -0.82           0.07    0.023   0.07    0.047   0.039   0.059   0.059   0.039   256      no structure   (genbank  AAL19640)  (gi  16419204)  (UN  stm0696)  
 421  esterase                                               Streptomyces        avermitilis          1289          -0.19     -0.88           1            0.54          -0.053    -0.79           0.199    -0.67           0.09    0.015   0.079   0.049   0.008   0.094   0.053   0.045   266      no structure   (ddbj  BAB69215)  (gi  15824000)  
 368  lipase                                                 Archaeoglobus       fulgidus             1179          -0.16     -0.85           1            0.54          -0.034    -0.06           0.166    -1.93           0.04    0.101   0.057   0.089   0.016   0.069   0.036   0.045   247      no structure   (gi  7482939)  (genbank  AAB88916)  (gi  2648185)  
 357  lipase                                                 Vibrio              cholerae             1165           0.06     -0.63           0            0.51          -0.038    -0.21           0.187    -1.15           0.043   0.051   0.051   0.051   0.043   0.058   0.023   0.062   257      no structure   (gi  11355879)  (genbank  AAF95243)  (gi  9656646)  (UN  VC2097)  
 355  lipase                                                 Pasteurella         multocida            1162           0.23     -0.45           0            0.55          -0.03      0.1            0.183    -1.28           0.031   0.061   0.031   0.061   0.053   0.053   0.046   0.031   262      no structure   (genbank  AAK02439)  (gi  12720599)  (UN  PMP0355)  
 456  CG14717                                                Drosophila          melanogaster         1175           0.64     -0.02           0            0.65          -0.04     -0.29           0.229     0.44           0.059   0.01    0.029   0.049   0.042   0.062   0.052   0.072   306      no structure   (genbank  AAF54685)  (gi  7299497)  (UN  CT34508)  (genbank  AAM50887)  (gi  21430418)  
 454  lipase                                                 Caenorhabditis      elegans              1174           0.79      0.13           0            0.69          -0.04     -0.3            0.239     0.83           0.047   0.061   0.054   0.064   0.051   0.074   0.04    0.074   297      no structure   (gi  17507063)  (UN  NP_492942)  (gi  7500312)  (embl  CAB04232)  (gi  3876571)  
 369  lipase                                                 Bacillus            subtilis             1180           0.9       0.24           0            0.71          -0.023     0.39           0.212    -0.17           0.055   0.066   0.044   0.07    0.026   0.066   0.055   0.066   273      no structure   (gi  7474811)  (embl  CAB07918)  (gi  1934789)  (UN  e311525)  
 455  K02F3.6.p                                              Caenorhabditis      elegans              1177           0.96      0.31           0            0.72          -0.008     0.98           0.188    -1.1            0.045   0.089   0.057   0.054   0.047   0.05    0.035   0.057   404      no structure   (gi  17554012)  (UN  NP_497268)  (genbank  AAK95881)  (gi  15375254)  
 13   lipase                                                 Haemophilus         influenzae           13             1.2       0.55           0            0.77          -0.016     0.65           0.22      0.09           0.031   0.077   0.045   0.049   0.084   0.049   0.031   0.056   287      no structure   (swissprot  Q57427)  (swissprot  Q57427)  (gi  2833494)  (gi  1074002)  (genbank  AAC21862)  (gi  1573150)  
 365  lipase                                                 Saccharomyces       cerevisiae           1173           1.44      0.8            0            0.81          -0.012     0.79           0.228     0.42           0.061   0.07    0.05    0.064   0.056   0.064   0.047   0.061   342      no structure   (swissprot  P53219)  (gi  1723657)  (gi  2132587)  (embl  CAA97019)  (gi  1323010)  (UN  e243277)  
 363  CG2059                                                 Drosophila          melanogaster         1171           1.5       0.86           0            0.82          -0.024     0.36           0.253     1.37           0.078   0.049   0.039   0.081   0.036   0.049   0.068   0.101   308      no structure   (genbank  AAF46249)  (gi  7290805)  (UN  CT6682)  
 360  lipase                                                 Homo                sapiens              1168           1.6       0.96           0            0.83          -0.017     0.6            0.248     1.16           0.083   0.016   0.048   0.038   0.025   0.076   0.073   0.073   315      no structure   (genbank  AAM62312)  (gi  21552758)  
 364  lipase                                                 Schizosaccharomyces pombe                1172           1.62      0.98           0            0.84           0.003     1.41           0.222     0.19           0.033   0.111   0.07    0.041   0.041   0.03    0.059   0.093   270      no structure   (gi  7492349)  (embl  CAA22555)  (gi  4049528)  
 362  lipase                                                 Caenorhabditis      elegans              1170           1.66      1.03           0            0.84          -0.013     0.76           0.244     1.02           0.05    0.084   0.057   0.06    0.054   0.05    0.057   0.084   299      no structure   (gi  17508535)  (UN  NP_493077)  (gi  7506303)  (embl  CAB03219)  (gi  3878848)  
 367  lipase                                                 Arabidopsis         thaliana             1178           1.76      1.13           0            0.86          -0.012     0.83           0.247     1.15           0.076   0.05    0.05    0.058   0.032   0.076   0.047   0.092   380      no structure   (gi  15234891)  (UN  NP_192741)  (gi  7487731)  (embl  CAB39627)  (gi  4539006)  (UN  e1419922)  (embl  CAB78126)  (gi  7267699)  (genbank  AAM65982)  (gi  21594223)  
 361  lipase                                                 Mus                 musculus             1169           2.1       1.48           0            0.9           -0.007     1              0.261     1.65           0.068   0.033   0.049   0.029   0.029   0.075   0.072   0.085   307      no structure   (gi  20342419)  (UN  XP_110557)  (gi  20845852)  (UN  XP_132398)  (gi  21644577)  (UN  NP_660250)  (genbank  AAM62315)  (gi  21552764)  

                                                                                                    mean of family:  0.67                                                -0.033                    0.217                    0.057   0.053   0.055   0.058   0.039   0.065   0.049   0.063   304    
                                                                                                standard deviation:  0.97                                                 0.025                    0.026                    0.018   0.03    0.015   0.017   0.017   0.018   0.013   0.02    47     

                                                                                               mean of superfamily:  0.52                                                -0.037                    0.223                    0.045   0.061   0.062   0.052   0.045   0.071   0.049   0.058   287    
                                                                                                standard deviation:  0.78                                                 0.03                     0.02                     0.019   0.032   0.019   0.018   0.022   0.023   0.012   0.015   33     

Homologous family : Hfam based on GI 23001638 ,    ID: 123

ID    protein_name                                           genus               species             sequence_id    CV-CV'    z-score_CV-CV' solubility   probability    charge    z-score_charge turn      z-score_turn   R       K       D       E       N       G       P       S       length    structure      reference           
 1430 COG0596: Predicted hydrolases or acyltransferases (alphMagnetococcus       sp. MC-1             2148           0.74      0              0            0.68          -0.03      0              0.216     0              0.064   0.018   0.043   0.039   0.018   0.11    0.05    0.039   282      no structure   (gi  23001638)  

                                                                                                    mean of family:  0.74                                                -0.03                     0.216                    0.064   0.018   0.043   0.039   0.018   0.11    0.05    0.039   282    
                                                                                                standard deviation:  0                                                    0                        0                        0       0       0       0       0       0       0       0       0      

                                                                                               mean of superfamily:  0.52                                                -0.037                    0.223                    0.045   0.061   0.062   0.052   0.045   0.071   0.049   0.058   287    
                                                                                                standard deviation:  0.78                                                 0.03                     0.02                     0.019   0.032   0.019   0.018   0.022   0.023   0.012   0.015   33     

Homologous family : Hfam based on GI 26453851 ,    ID: 93

ID    protein_name                                           genus               species             sequence_id    CV-CV'    z-score_CV-CV' solubility   probability    charge    z-score_charge turn      z-score_turn   R       K       D       E       N       G       P       S       length    structure      reference           
 1271 esterase/lipase 1                                      Mycoplasma          penetrans HF-2       1975           0.76      0              0            0.68          -0.034     0              0.225     0              0.007   0.116   0.056   0.071   0.105   0.045   0.03    0.045   267      no structure   (ddbj  BAC44182)  (gi  26453851)  

                                                                                                    mean of family:  0.76                                                -0.034                    0.225                    0.007   0.116   0.056   0.071   0.105   0.045   0.03    0.045   267    
                                                                                                standard deviation:  0                                                    0                        0                        0       0       0       0       0       0       0       0       0      

                                                                                               mean of superfamily:  0.52                                                -0.037                    0.223                    0.045   0.061   0.062   0.052   0.045   0.071   0.049   0.058   287    
                                                                                                standard deviation:  0.78                                                 0.03                     0.02                     0.019   0.032   0.019   0.018   0.022   0.023   0.012   0.015   33     

Homologous family : Mycoplasma lipases ,    ID: 3

ID    protein_name                                           genus               species             sequence_id    CV-CV'    z-score_CV-CV' solubility   probability    charge    z-score_charge turn      z-score_turn   R       K       D       E       N       G       P       S       length    structure      reference           
 190  lipase 3                                               Mycoplasma          mycoides             723            0.46     -1.23           0            0.61          -0.041    -1.25           0.219     0.25           0.007   0.104   0.063   0.059   0.093   0.045   0.037   0.045   269      no structure   (genbank  AAA95966)  (gi  608526)  
 191  lipase 3                                               Mycoplasma          mycoides subsp. myco 724            0.52     -1.06           0            0.63          -0.041    -1.25           0.223     0.47           0.008   0.106   0.064   0.061   0.095   0.045   0.038   0.045   264      no structure   (gi  1086273)  
 192  lipase                                                 Mycoplasma          capricolum           728            0.52     -1.05           0            0.63          -0.034    -1              0.21     -0.24           0.009   0.103   0.043   0.073   0.082   0.047   0.043   0.039   233      no structure   (gi  7449994)  (embl  CAA83733)  (gi  4379137)  (UN  e115172)  
 1224 Putative esterase/lipase 3                             Mycoplasma          pneumoniae           1926           0.66     -0.65           0            0.66           0.018     0.85           0.188    -1.46           0.018   0.114   0.048   0.037   0.048   0.033   0.04    0.066   272      no structure   (swissprot  P75268)  (gi  2494378)  
 1225 triacylglycerol lipase 3                               Mycoplasma          pneumoniae           1927           0.66     -0.65           0            0.66           0.018     0.85           0.188    -1.46           0.018   0.114   0.048   0.037   0.048   0.033   0.04    0.066   272      no structure   (pir  )  (gi  2146676)  
 1226 triacylglycerol lipase (lip) 3                         Mycoplasma          pneumoniae M129      1928           0.66     -0.65           0            0.66           0.018     0.85           0.188    -1.46           0.018   0.114   0.048   0.037   0.048   0.033   0.04    0.066   272      no structure   (genbank  AAB95971)  (gi  1673997)  
 189  lipase                                                 Mycoplasma          gallisepticum        719            0.67     -0.61           0            0.66          -0.048    -1.49           0.246     1.7            0.025   0.087   0.051   0.08    0.062   0.051   0.054   0.08    276      no structure   (genbank  AAB40950)  (gi  600225)  
 188  lipase                                                 Mycoplasma          genitalium           718            0.7      -0.51           0            0.67           0.037     1.54           0.228     0.69           0.03    0.127   0.06    0.03    0.082   0.045   0.034   0.067   268      no structure   (gi  1361712)  (genbank  AAC71551)  (gi  3844907)  (swissprot  Q49418)  (gi  2494375)  
 3    lipase 2                                               Mycoplasma          pneumoniae           3              0.81     -0.2            0            0.69           0.03      1.28           0.22      0.29           0.037   0.116   0.056   0.037   0.06    0.052   0.034   0.075   268      no structure   (swissprot  P75311)  (swissprot  P75311)  (gi  2494376)  (gi  2146677)  (genbank  AAB96016)  (gi  1674047)  
 569  lipase 1                                               Mycoplasma          pneumoniae           721            0.95      0.21           0            0.72          -0.023    -0.58           0.216     0.05           0.033   0.067   0.03    0.063   0.067   0.059   0.048   0.041   269      no structure   (swissprot  P75333)  (gi  2494374)  
 193  lipase                                                 Mycoplasma          hyopneumoniae        729            1.26      1.11           0            0.78          -0.004     0.09           0.199    -0.83           0.026   0.124   0.045   0.079   0.075   0.041   0.03    0.053   266      no structure   (genbank  AAM09096)  (gi  20135654)  
 565  esterase 3                                             Mycoplasma          genitalium           727            1.27      1.16           0            0.78           0.018     0.85           0.227     0.67           0.015   0.121   0.04    0.048   0.092   0.022   0.029   0.084   273      no structure   (swissprot  Q49421)  (gi  2494377)  (gi  1361709)  (genbank  AAC71569)  (gi  3844927)  
 568  lipase 3                                               Mycoplasma          pneumoniae           720            1.33      1.33           0            0.79          -0.013    -0.23           0.221     0.36           0.035   0.069   0.028   0.059   0.066   0.062   0.048   0.045   289      no structure   (gi  2146678)  (genbank  AAB96044)  (gi  1674078)  
 567  lipase 2                                               Mycoplasma          mycoides subsp. myco 725            1.34      1.37           0            0.79          -0.003     0.09           0.205    -0.54           0.015   0.129   0.057   0.061   0.072   0.049   0.038   0.045   264      no structure   (genbank  AAA95965)  (gi  608525)  
 564  esterase 1                                             Mycoplasma          genitalium           722            1.37      1.43           0            0.8           -0.023    -0.58           0.243     1.5            0.019   0.082   0.034   0.06    0.09    0.045   0.052   0.056   268      no structure   (swissprot  Q49412)  (gi  2494373)  (gi  1361766)  (genbank  AAC71532)  (gi  1046010)  

                                                                                                    mean of family:  0.88                                                -0.006                    0.215                    0.021   0.105   0.048   0.055   0.072   0.044   0.04    0.058   268    
                                                                                                standard deviation:  0.34                                                 0.028                    0.019                    0.01    0.02    0.011   0.016   0.017   0.011   0.008   0.015   11     

                                                                                               mean of superfamily:  0.52                                                -0.037                    0.223                    0.045   0.061   0.062   0.052   0.045   0.071   0.049   0.058   287    
                                                                                                standard deviation:  0.78                                                 0.03                     0.02                     0.019   0.032   0.019   0.018   0.022   0.023   0.012   0.015   33     

Homologous family : Moraxella lipase 3 ,    ID: 15

ID    protein_name                                           genus               species             sequence_id    CV-CV'    z-score_CV-CV' solubility   probability    charge    z-score_charge turn      z-score_turn   R       K       D       E       N       G       P       S       length    structure      reference           
 390  lipase                                                 Archaeoglobus       fulgidus             1211          -0.73     -2.57           1            0.67          -0.068    -1.57           0.193    -1.83           0.055   0.063   0.067   0.088   0.029   0.067   0.05    0.046   238      no structure   (gi  7482871)  (genbank  AAB89544)  (gi  2648849)  
 389  EtbD2                                                  Rhodococcus         sp.                  1207           0.05     -1.33           0            0.51          -0.074    -1.82           0.255     1.32           0.069   0.011   0.047   0.077   0.033   0.091   0.069   0.062   274      no structure   (ddbj  BAA31164)  (gi  3273241)  
 382  bioH                                                   Kurthia             sp. 538-KA26         1197           0.16     -1.16           0            0.54          -0.06     -1.25           0.236     0.34           0.041   0.037   0.049   0.06    0.037   0.064   0.056   0.079   267      no structure   (ddbj  BAB39459)  (gi  13366133)  
 563  EtbD1                                                  Rhodococcus         sp.                  1210           0.16     -1.16           0            0.54          -0.07     -1.67           0.255     1.32           0.073   0.011   0.047   0.077   0.036   0.091   0.069   0.058   274      no structure   (ddbj  BAA31163)  (gi  3273239)  
 377  lipase                                                 Pseudomonas         aeruginosa           1190           0.31     -0.92           0            0.58          -0.043    -0.53           0.213    -0.84           0.076   0.029   0.044   0.073   0.032   0.07    0.067   0.044   315      no structure   (gi  11351425)  (genbank  AAF89744)  (gi  9622337)  (genbank  AAG06337)  (gi  9949046)  
 560  lipase                                                 Arabidopsis         thaliana             1208           0.41     -0.76           0            0.6           -0.049    -0.78           0.231     0.06           0.031   0.065   0.05    0.065   0.031   0.062   0.05    0.087   321      no structure   (genbank  AAK43858)  (gi  13877561)  
 391  lipase                                                 Pseudomonas         putida               1212           0.76     -0.2            0            0.68          -0.041    -0.46           0.239     0.49           0.026   0.077   0.07    0.044   0.044   0.063   0.055   0.077   272      no structure   (swissprot  P07383)  (gi  136051)  (gi  67226)  
 15   lipase 3                                               Moraxella           sp.                  15             0.78     -0.17           0            0.69          -0.03     -0.01           0.219    -0.52           0.025   0.092   0.06    0.057   0.057   0.067   0.044   0.051   315      no structure   (swissprot  P24640)  (swissprot  P24640)  (gi  126303)  (gi  95342)  (embl  CAA37863)  (gi  44523)  
 388  esterase 2                                             Acetobacter         pasteurianus         1205           0.8      -0.14           0            0.69          -0.04     -0.41           0.239     0.49           0.054   0.047   0.067   0.044   0.037   0.081   0.067   0.054   406      no structure   (ddbj  BAA25795)  (gi  3077808)  
 384  lipase                                                 Thermoanaerobacter  tengcongensis        1200           0.82     -0.12           0            0.69           0.023     2.17           0.207    -1.13           0.056   0.102   0.049   0.056   0.046   0.084   0.032   0.046   285      no structure   (genbank  AAM25672)  (gi  20517556)  (UN  TTE2547)  
 376  lipase 1                                               Psychrobacter       immobilis            1188           0.9       0.02           0            0.71          -0.027     0.12           0.221    -0.43           0.035   0.085   0.05    0.066   0.054   0.063   0.044   0.06    317      no structure   (swissprot  Q02104)  (gi  1346454)  (gi  1360953)  (embl  CAA47949)  (gi  747876)  
 385  lipase                                                 Sinorhizobium       meliloti             1201           0.91      0.03           0            0.71          -0.04     -0.43           0.247     0.88           0.024   0.068   0.044   0.057   0.044   0.078   0.074   0.051   296      no structure   (genbank  AAK65608)  (gi  14524091)  (UN  SMA1727)  
 386  lipase                                                 Arabidopsis         thaliana             1202           1.09      0.32           0            0.75          -0.009     0.88           0.198    -1.58           0.061   0.064   0.052   0.052   0.027   0.049   0.055   0.067   328      no structure   (genbank  AAM61205)  (gi  21536873)  
 387  lipase                                                 Thermoplasma        volcanium            1204           1.1       0.34           0            0.75          -0.034    -0.18           0.248     0.94           0.047   0.073   0.047   0.077   0.064   0.077   0.038   0.068   234      no structure   (ddbj  BAB60147)  (gi  14325222)  
 380  lipase                                                 Homo                sapiens              1193           1.14      0.4            0            0.76          -0.015     0.61           0.214    -0.8            0.045   0.062   0.053   0.039   0.036   0.056   0.047   0.074   337      no structure   (gi  21361877)  (UN  NP_065727)  (genbank  AAH01698)  (gi  12804563)  
 383  lipase                                                 Chlorobium          tepidum              1199           1.14      0.4            0            0.76          -0.012     0.73           0.208    -1.06           0.071   0.049   0.053   0.049   0.018   0.074   0.06    0.057   283      no structure   (genbank  AAM72542)  (gi  21647294)  (UN  CT1312)  
 392  lipase                                                 Escherichia         coli                 1213           1.15      0.42           0            0.76          -0.033    -0.14           0.249     1.01           0.068   0.042   0.061   0.052   0.058   0.087   0.042   0.061   309      no structure   (gi  7428098)  (genbank  AAB18073)  (gi  1657545)  (genbank  AAC73452)  (gi  1786545)  
 381  lipase                                                 Mus                 musculus             1194           1.24      0.56           0            0.78          -0.015     0.61           0.22     -0.46           0.045   0.063   0.048   0.045   0.036   0.054   0.051   0.08    336      no structure   (genbank  AAH27011)  (gi  20073260)  
 379  lipase                                                 Streptococcus       sp. (N1)             1192           1.24      0.56           0            0.78          -0.007     0.96           0.204    -1.28           0.038   0.082   0.058   0.038   0.061   0.041   0.052   0.05    343      no structure   (genbank  AAK81864)  (gi  15029380)  
 381  lipase                                                 Mus                 musculus             1195           1.34      0.71           0            0.79          -0.016     0.57           0.228    -0.05           0.042   0.073   0.048   0.052   0.038   0.052   0.052   0.087   289      no structure   (ddbj  BAB31136)  (gi  12857885)  
 561  lipase                                                 Homo                sapiens              1198           1.77      1.39           0            0.86          -0.011     0.77           0.247     0.89           0.044   0.056   0.05    0.031   0.031   0.075   0.056   0.084   320      no structure   (genbank  AAG09720)  (gi  9963839)  
 378  lipase                                                 Moritella           marina               1191           1.88      1.58           0            0.87          -0.011     0.78           0.254     1.25           0.044   0.073   0.038   0.06    0.057   0.07    0.054   0.073   315      no structure   (genbank  AAK07450)  (gi  12746343)  
 562  lipase                                                 Pseudomonas         aeruginosa           1206           2         1.77           0            0.89          -0.004     1.05           0.249     1.01           0.089   0.035   0.048   0.051   0.013   0.096   0.08    0.061   313      no structure   (gi  11351385)  (genbank  AAG04218)  (gi  9946723)  

                                                                                                    mean of family:  0.89                                                -0.03                     0.229                    0.05    0.059   0.052   0.057   0.04    0.07    0.055   0.064   304    
                                                                                                standard deviation:  0.63                                                 0.024                    0.02                     0.018   0.024   0.008   0.014   0.014   0.015   0.012   0.014   37     

                                                                                               mean of superfamily:  0.52                                                -0.037                    0.223                    0.045   0.061   0.062   0.052   0.045   0.071   0.049   0.058   287    
                                                                                                standard deviation:  0.78                                                 0.03                     0.02                     0.019   0.032   0.019   0.018   0.022   0.023   0.012   0.015   33     

Homologous family : Hfam based on GI 11357064 ,    ID: 64

ID    protein_name                                           genus               species             sequence_id    CV-CV'    z-score_CV-CV' solubility   probability    charge    z-score_charge turn      z-score_turn   R       K       D       E       N       G       P       S       length    structure      reference           
 1146 triacylglycerol lipase UU021 [imported]                Ureaplasma          urealyticum          1843           0.92      0              0            0.71          -0.027     0              0.221     0              0.031   0.083   0.048   0.062   0.1     0.028   0.045   0.048   289      no structure   (pir  )  (gi  11357064)  (genbank  AAF30426)  (gi  6898966)  

                                                                                                    mean of family:  0.92                                                -0.027                    0.221                    0.031   0.083   0.048   0.062   0.1     0.028   0.045   0.048   289    
                                                                                                standard deviation:  0                                                    0                        0                        0       0       0       0       0       0       0       0       0      

                                                                                               mean of superfamily:  0.52                                                -0.037                    0.223                    0.045   0.061   0.062   0.052   0.045   0.071   0.049   0.058   287    
                                                                                                standard deviation:  0.78                                                 0.03                     0.02                     0.019   0.032   0.019   0.018   0.022   0.023   0.012   0.015   33     

Homologous family : Hfam based on GI 31541382 ,    ID: 87

ID    protein_name                                           genus               species             sequence_id    CV-CV'    z-score_CV-CV' solubility   probability    charge    z-score_charge turn      z-score_turn   R       K       D       E       N       G       P       S       length    structure      reference           
 1242 LipA                                                   Mycoplasma          gallisepticum R      1946           1.53      0              0            0.82           0.012     0              0.233     0              0.019   0.115   0.057   0.034   0.08    0.042   0.038   0.073   262      no structure   (genbank  AAP56683)  (gi  31541382)  

                                                                                                    mean of family:  1.53                                                 0.012                    0.233                    0.019   0.115   0.057   0.034   0.08    0.042   0.038   0.073   262    
                                                                                                standard deviation:  0                                                    0                        0                        0       0       0       0       0       0       0       0       0      

                                                                                               mean of superfamily:  0.52                                                -0.037                    0.223                    0.045   0.061   0.062   0.052   0.045   0.071   0.049   0.058   287    
                                                                                                standard deviation:  0.78                                                 0.03                     0.02                     0.019   0.032   0.019   0.018   0.022   0.023   0.012   0.015   33     

########################################################################################################## 
#################  Superfamily : Acinetobacter esterases ,    ID: 12 ################
########################################################################################################## 

Homologous family : Acinetobacter esterases ,    ID: 12

ID    protein_name                                           genus               species             sequence_id    CV-CV'    z-score_CV-CV' solubility   probability    charge    z-score_charge turn      z-score_turn   R       K       D       E       N       G       P       S       length    structure      reference           
 309  esterase                                               Rhodococcus         erythropolis         1088          -1.2      -2.3            1            0.77          -0.107    -2.43           0.239     0.69           0.051   0.013   0.094   0.047   0.017   0.091   0.067   0.064   297      no structure   (embl  CAC17806)  (gi  11558261)  
 308  esterase                                               Streptomyces        viridochromogenes    1087          -0.47     -1.38           1            0.61          -0.077    -1.33           0.227     0.02           0.084   0.007   0.054   0.084   0.01    0.094   0.077   0.047   299      no structure   (gi  2127591)  (embl  CAA46315)  (gi  48001)  
 313  caprolactone hydrolase                                 Brevibacterium      sp. HCU              1096          -0.45     -1.36           1            0.61          -0.089    -1.78           0.253     1.49           0.056   0.026   0.067   0.074   0.03    0.071   0.067   0.086   269      no structure   (genbank  AAK73160)  (gi  14719373)  
 307  acetyl hydrolase                                       Streptomyces        hygroscopicus        1085          -0.18     -1.01           1            0.54          -0.063    -0.86           0.221    -0.37           0.08    0.01    0.047   0.077   0.01    0.09    0.08    0.04    299      no structure   (gi  421649)  
 306  esterase                                               Acinetobacter       sp. SE19             1084          -0.18     -1.01           1            0.54          -0.07     -1.09           0.233     0.36           0.037   0.047   0.063   0.06    0.053   0.07    0.043   0.067   300      no structure   (genbank  AAG10029)  (gi  9965294)  (ddbj  BAB61745)  (gi  14587408)  
 300  esterase                                               Streptomyces        coelicolor           1078          -0.16     -0.98           1            0.54          -0.075    -1.27           0.244     1              0.075   0.004   0.079   0.045   0.004   0.128   0.075   0.038   266      no structure   (gi  7480667)  (embl  CAB42768)  (gi  4808354)  
 298  esterase                                               Acinetobacter       lwoffii              12            -0.08     -0.88           1            0.51          -0.05     -0.37           0.201    -1.5            0.043   0.05    0.069   0.043   0.03    0.05    0.066   0.056   303      no structure   (swissprot  P18773)  (swissprot  P18773)  (gi  1352393)  (genbank  AAA02895)  (gi  303953)  
 438  lipU                                                   Mycobacterium       tuberculosis         1092          -0.02     -0.81           1            0.5           -0.054    -0.5            0.212    -0.87           0.061   0.02    0.047   0.057   0.013   0.074   0.071   0.054   297      no structure   (gi  7478225)  (embl  CAA17192)  (gi  2896713)  
 12   esterase                                               Acinetobacter       calcoaceticus        1076           0.1      -0.65           0            0.52          -0.058    -0.65           0.228     0.03           0.062   0.038   0.086   0.041   0.038   0.048   0.069   0.072   290      no structure   (gi  78092)  
 310  esterase                                               Treponema           pallidum             1089           0.33     -0.36           0            0.58          -0.04     -0.01           0.208    -1.09           0.051   0.038   0.051   0.048   0.019   0.071   0.061   0.058   312      no structure   (gi  7521235)  (genbank  AAC65892)  (gi  3323256)  
 330  esterase                                               Neurospora          crassa               1117           0.52     -0.12           0            0.63          -0.038     0.05           0.218    -0.55           0.065   0.052   0.054   0.071   0.014   0.052   0.087   0.065   496      no structure   (gi  11359475)  (embl  CAB91679)  (gi  7899389)  
 343  esterase                                               Streptococcus       pyogenes MGAS315     1138           0.69      0.1            0            0.67          -0.018     0.77           0.19     -2.18           0.043   0.073   0.046   0.058   0.037   0.055   0.049   0.049   327      no structure   (genbank  AAM79597)  (gi  21904726)  (UN  SpyM3_990)  
 303  esterase                                               Xanthobacter        flavus               1081           0.71      0.12           0            0.67          -0.04     -0.02           0.233     0.36           0.04    0.05    0.057   0.043   0.027   0.087   0.057   0.063   300      no structure   (embl  CAD10800)  (gi  18495817)  
 440  esterase                                               Streptococcus       pyogenes             1151           0.74      0.16           0            0.68          -0.018     0.77           0.193    -2.01           0.043   0.073   0.046   0.058   0.037   0.055   0.052   0.049   327      no structure   (genbank  AAK34152)  (gi  13622430)  (UN  SPy1308)  (genbank  AAL97924)  (gi  19748478)  (UN  spyM18_1320)  
 321  esterase                                               uncultured          proteobacterium EBAC 1107           0.76      0.19           0            0.68          -0.027     0.44           0.212    -0.88           0.027   0.09    0.072   0.042   0.033   0.054   0.045   0.081   335      no structure   (genbank  AAG10492)  (gi  9971930)  
 311  esterase                                               Synechocystis       sp.                  1094           0.91      0.37           0            0.71          -0.036     0.12           0.239     0.67           0.048   0.036   0.042   0.048   0.03    0.066   0.085   0.057   331      no structure   (gi  7469310)  (ddbj  BAA16971)  (gi  1652046)  
 318  esterase                                               Xylella             fastidiosa           1102           1.01      0.5            0            0.73          -0.03      0.34           0.234     0.38           0.063   0.031   0.057   0.037   0.023   0.094   0.08    0.037   351      no structure   (gi  11360933)  (genbank  AAF84552)  (gi  9106813)  
 304  esterase                                               Bordetella          pertussis            1082           1.11      0.62           0            0.75          -0.021     0.67           0.222    -0.29           0.099   0       0.065   0.025   0.015   0.077   0.068   0.062   324      no structure   (genbank  AAC46268)  (gi  2290998)  
 439  lipF                                                   Mycobacterium       tuberculosis         1091           1.14      0.66           0            0.76          -0.03      0.34           0.242     0.86           0.072   0.022   0.061   0.032   0.014   0.087   0.072   0.069   277      no structure   (gi  7478192)  (embl  CAB08710)  (gi  2104410)  
 312  esterase                                               Mycobacterium       leprae               1095           1.31      0.88           0            0.79          -0.021     0.66           0.236     0.51           0.063   0.036   0.048   0.042   0.021   0.072   0.072   0.072   335      no structure   (gi  11279651)  (embl  CAA22692)  (gi  4154043)  (UN  e1370364)  
 301  esterase                                               Ralstonia           solanacearum         1079           1.44      1.04           0            0.81          -0.024     0.56           0.249     1.28           0.095   0.009   0.063   0.035   0.013   0.079   0.095   0.063   317      no structure   (embl  CAD13967)  (gi  17427449)  
 437  esterase                                               Mycobacterium       tuberculosis         1103           1.5       1.12           0            0.82          -0.021     0.66           0.248     1.2            0.089   0.003   0.055   0.028   0.012   0.098   0.083   0.055   327      no structure   (genbank  AAK46748)  (gi  13882166)  (UN  MT2453)  
 299  esterase                                               Pseudomonas         aeruginosa           1077           1.51      1.14           0            0.82          -0.004     1.26           0.217    -0.6            0.117   0.003   0.045   0.049   0       0.094   0.071   0.052   309      no structure   (gi  11351275)  (genbank  AAG05486)  (gi  9948111)  
 347  esterase                                               Streptococcus       pyogenes             1142           1.52      1.15           0            0.82          -0.021     0.66           0.249     1.29           0.027   0.067   0.052   0.033   0.061   0.049   0.079   0.061   329      no structure   (genbank  AAL98256)  (gi  19748840)  (UN  spyM18_1727)  
 302  esterase                                               uncultured          bacterium            1080           1.68      1.35           0            0.85           0.006     1.61           0.231     0.2            0.101   0.029   0.045   0.049   0.023   0.068   0.065   0.075   308      no structure   (genbank  AAF87664)  (gi  9454062)  
 305  lipR                                                   Mycobacterium       tuberculosis         1083           1.77      1.47           0            0.86          -0.001     1.38           0.227     0.01           0.091   0.019   0.058   0.023   0.006   0.097   0.075   0.049   308      no structure   (gi  7478221)  (embl  CAA16142)  (gi  2808431)  (genbank  AAK47505)  (gi  13882972)  (UN  MT3169)  

                                                                                                    mean of family:  0.62                                                -0.039                    0.227                    0.065   0.033   0.059   0.048   0.023   0.076   0.07    0.059   317    
                                                                                                standard deviation:  0.79                                                 0.028                    0.017                    0.024   0.025   0.013   0.016   0.015   0.02    0.013   0.012   42     

                                                                                               mean of superfamily:  0.62                                                -0.039                    0.227                    0.065   0.033   0.059   0.048   0.023   0.076   0.07    0.059   317    
                                                                                                standard deviation:  0.79                                                 0.028                    0.017                    0.024   0.025   0.013   0.016   0.015   0.02    0.013   0.012   42     

########################################################################################################## 
#################  Superfamily : Sfam based on GI 729942 ,    ID: 27 ################
########################################################################################################## 

Homologous family : Hfam based on GI 16422206 ,    ID: 98

ID    protein_name                                           genus               species             sequence_id    CV-CV'    z-score_CV-CV' solubility   probability    charge    z-score_charge turn      z-score_turn   R       K       D       E       N       G       P       S       length    structure      reference           
 1321 _                                                      Escherichia         coli K-12            2029          -0.1      -0.66           1            0.52          -0.077    -0.58           0.252    -1.36           0.038   0.013   0.06    0.038   0.064   0.064   0.03    0.094   234      no structure   (genbank  AAB18525)  (gi  912473)  
 1322 putative lipase                                        Escherichia         coli K12             2030          -0.1      -0.66           1            0.52          -0.077    -0.58           0.252    -1.36           0.038   0.013   0.06    0.038   0.064   0.064   0.03    0.094   234      no structure   (genbank  AAC76572)  (gi  1789970)  
 1302 probable lipase yhjY [imported]                        Escherichia         coli                 2023          -0.07     -0.61           1            0.51          -0.077    -0.61           0.254    -0.29           0.039   0.013   0.06    0.039   0.065   0.065   0.03    0.095   232      no structure   (swissprot  P37663)  (gi  586704)  
 1303 putative lipase                                        Escherichia         coli EDL933          2009          -0.03     -0.49           1            0.5           -0.077    -0.58           0.256     0.75           0.038   0.013   0.06    0.038   0.064   0.064   0.03    0.098   234      no structure   (genbank  AAG58697)  (gi  12518280)  
 1304 putative lipase                                        Escherichia         coli O157:H7         2010          -0.03     -0.49           1            0.5           -0.077    -0.58           0.256     0.75           0.038   0.013   0.06    0.038   0.064   0.064   0.03    0.098   234      no structure   (ddbj  BAB37856)  (gi  13363907)  
 1286 putative lipase                                        Salmonella          typhimurium LT2; SGS 1991           0.73      1.46           0            0.67          -0.051     1.46           0.256     0.75           0.06    0.009   0.056   0.034   0.056   0.073   0.038   0.09    234      no structure   (genbank  AAL22501)  (gi  16422206)  
 1309 probable membrane protein STY4161 [imported]           Salmonella          enterica serovar Typ 2015           0.73      1.46           0            0.67          -0.051     1.46           0.256     0.75           0.06    0.009   0.056   0.034   0.056   0.073   0.034   0.094   234      no structure   (pir  )  (gi  25371580)  

                                                                                                    mean of family:  0.16                                                -0.07                     0.255                    0.045   0.012   0.059   0.037   0.062   0.067   0.032   0.095   234    
                                                                                                standard deviation:  0.39                                                 0.013                    0.002                    0.01    0.002   0.002   0.002   0.004   0.004   0.003   0.003   1      

                                                                                               mean of superfamily:  0.8                                                 -0.056                    0.27                     0.043   0.023   0.06    0.032   0.061   0.09    0.038   0.08    522    
                                                                                                standard deviation:  0.51                                                 0.015                    0.021                    0.008   0.013   0.01    0.007   0.009   0.02    0.01    0.011   184    

Homologous family : Hfam based on GI 12720285 ,    ID: 79

ID    protein_name                                           genus               species             sequence_id    CV-CV'    z-score_CV-CV' solubility   probability    charge    z-score_charge turn      z-score_turn   R       K       D       E       N       G       P       S       length    structure      reference           
 1211 Est                                                    Pasteurella         multocida PM70       1937           0.74      0              0            0.68          -0.027     0              0.21      0              0.031   0.059   0.04    0.046   0.054   0.068   0.031   0.057   647      no structure   (embl  CAC14204)  (gi  10945101)  

                                                                                                    mean of family:  0.74                                                -0.027                    0.21                     0.031   0.059   0.04    0.046   0.054   0.068   0.031   0.057   647    
                                                                                                standard deviation:  0                                                    0                        0                        0       0       0       0       0       0       0       0       0      

                                                                                               mean of superfamily:  0.8                                                 -0.056                    0.27                     0.043   0.023   0.06    0.032   0.061   0.09    0.038   0.08    522    
                                                                                                standard deviation:  0.51                                                 0.015                    0.021                    0.008   0.013   0.01    0.007   0.009   0.02    0.01    0.011   184    

Homologous family : Hfam based on GI 732298 ,    ID: 89

ID    protein_name                                           genus               species             sequence_id    CV-CV'    z-score_CV-CV' solubility   probability    charge    z-score_charge turn      z-score_turn   R       K       D       E       N       G       P       S       length    structure      reference           
 1339 autotransporting lipolytic enzyme                      Pseudomonas         sp. HSM0414          2051           0.61     -1.31           0            0.65          -0.068    -1.22           0.28     -1.17           0.049   0.022   0.074   0.035   0.069   0.105   0.042   0.063   636      no structure   (genbank  AAL07272)  (gi  15810051)  
 1273 esterase EstA PA5112 [imported]                        Pseudomonas         aeruginosa           1977           0.79     -0.5            0            0.69          -0.066    -0.68           0.288    -0.26           0.051   0.022   0.074   0.034   0.048   0.113   0.048   0.079   646      no structure   (pir  )  (gi  11348487)  
 1268 PapA protein                                           Pseudomonas         aeruginosa PAO1      1978           0.79     -0.5            0            0.69          -0.066    -0.68           0.288    -0.26           0.051   0.022   0.074   0.034   0.048   0.113   0.048   0.079   646      no structure   (genbank  AAB61674)  (gi  2218156)  (genbank  AAG08497)  (gi  9951409)  
 1353 COG3240: Phospholipase/lecithinase/hemolysin           Pseudomonas         fluorescens PfO-1    2066           0.98      0.32           0            0.73          -0.058     1.16           0.286    -0.46           0.052   0.019   0.071   0.028   0.069   0.104   0.041   0.072   636      no structure   (gi  23061978)  
 1350 esterase                                               Pseudomonas         sp. B11-1            2062           1         0.42           0            0.73          -0.061     0.38           0.294     0.38           0.049   0.019   0.064   0.035   0.072   0.1     0.042   0.078   637      no structure   (ddbj  BAC21259)  (gi  23978942)  
 1254 Hypothetical 62.7 kDa protein in trpE-trpG intergenic rPseudomonas         putida               1958           1.27      1.58           0            0.78          -0.059     1.05           0.306     1.77           0.047   0.017   0.061   0.032   0.044   0.113   0.069   0.079   592      no structure   (swissprot  P40604)  (gi  732298)  (pir  )  (gi  94915)  

                                                                                                    mean of family:  0.91                                                -0.063                    0.29                     0.05    0.02    0.07    0.033   0.058   0.108   0.048   0.075   632    
                                                                                                standard deviation:  0.23                                                 0.004                    0.009                    0.002   0.002   0.006   0.002   0.013   0.006   0.011   0.007   20     

                                                                                               mean of superfamily:  0.8                                                 -0.056                    0.27                     0.043   0.023   0.06    0.032   0.061   0.09    0.038   0.08    522    
                                                                                                standard deviation:  0.51                                                 0.015                    0.021                    0.008   0.013   0.01    0.007   0.009   0.02    0.01    0.011   184    

Homologous family : Hfam based on GI 729942 ,    ID: 61

ID    protein_name                                           genus               species             sequence_id    CV-CV'    z-score_CV-CV' solubility   probability    charge    z-score_charge turn      z-score_turn   R       K       D       E       N       G       P       S       length    structure      reference           
 1176 EstA                                                   Serratia            liquefaciens MG1     1876           0.74     -1.52           0            0.68          -0.06     -1.72           0.275    -0.79           0.044   0.012   0.07    0.017   0.053   0.102   0.042   0.077   659      no structure   (genbank  AAO38760)  (gi  32441930)  
 1196 outer membrane esterase                                Salmonella          typhimurium LT2      1896           0.98     -0.27           0            0.73          -0.053    -0.19           0.276    -0.45           0.041   0.023   0.058   0.029   0.058   0.104   0.037   0.078   656      no structure   (genbank  AAC38796)  (gi  2896133)  
 1197 outer membrane N-acetyl phenylalanine beta-naphthyl estSalmonella          typhimurium LT2; SGS 1897           0.98     -0.27           0            0.73          -0.053    -0.19           0.276    -0.45           0.041   0.023   0.058   0.029   0.058   0.104   0.037   0.078   656      no structure   (genbank  AAL19521)  (gi  16419079)  
 1185 outer membrane esterase apeE [imported]                Salmonella          enterica serovar Typ 1885           1.01     -0.16           0            0.73          -0.051     0.12           0.274    -0.86           0.043   0.023   0.055   0.032   0.059   0.104   0.037   0.075   656      no structure   (pir  )  (gi  25511989)  
 1142 Lipase 1 precursor                                     Photorhabdus        luminescens          1839           1.25      1.12           0            0.78          -0.047     0.99           0.282     1.27           0.039   0.043   0.07    0.029   0.078   0.099   0.025   0.081   645      no structure   (swissprot  P40601)  (gi  729942)  (pir  )  (gi  538817)  
 1143 triacylglycerol lipase                                 Photorhabdus        luminescens K122     1840           1.25      1.12           0            0.78          -0.047     0.99           0.282     1.27           0.039   0.043   0.07    0.029   0.078   0.099   0.025   0.081   645      no structure   (embl  CAA47020)  (gi  48550)  

                                                                                                    mean of family:  1.04                                                -0.052                    0.278                    0.041   0.028   0.063   0.028   0.064   0.102   0.034   0.078   653    
                                                                                                standard deviation:  0.19                                                 0.005                    0.004                    0.002   0.013   0.007   0.005   0.011   0.002   0.007   0.002   6      

                                                                                               mean of superfamily:  0.8                                                 -0.056                    0.27                     0.043   0.023   0.06    0.032   0.061   0.09    0.038   0.08    522    
                                                                                                standard deviation:  0.51                                                 0.015                    0.021                    0.008   0.013   0.01    0.007   0.009   0.02    0.01    0.011   184    

Homologous family : Hfam based on GI 21109643 ,    ID: 82

ID    protein_name                                           genus               species             sequence_id    CV-CV'    z-score_CV-CV' solubility   probability    charge    z-score_charge turn      z-score_turn   R       K       D       E       N       G       P       S       length    structure      reference           
 1335 lipase/phospholipase B                                 Moraxella           bovis Dalton 2d      2046           0.92     -1.01           0            0.72          -0.041    -0.14           0.25     -0.95           0.042   0.042   0.065   0.031   0.049   0.088   0.031   0.083   616      no structure   (genbank  AAK53448)  (gi  16541291)  
 1222 lipase                                                 Xanthomonas         axonopodis 306       1924           0.99     -0.81           0            0.73          -0.055    -1.62           0.281     0.53           0.039   0.013   0.059   0.019   0.054   0.121   0.047   0.059   594      no structure   (genbank  AAM38143)  (gi  21109643)  
 1313 McaP                                                   Moraxella           catarrhalis O35E     2019           1.18     -0.28           0            0.76          -0.03      1.06           0.245    -1.21           0.035   0.042   0.057   0.02    0.074   0.06    0.04    0.071   650      no structure   (genbank  AAP97134)  (gi  33150472)  
 1247 COG3240: Phospholipase/lecithinase/hemolysin           Xylella             fastidiosa           1951           1.6       0.94           0            0.83          -0.037     0.35           0.285     0.7            0.035   0.025   0.039   0.028   0.062   0.099   0.045   0.079   597      no structure   (gi  22995460)  
 1261 COG3240: Phospholipase/lecithinase/hemolysin           Xylella             fastidiosa           1965           1.68      1.16           0            0.85          -0.037     0.35           0.29      0.94           0.034   0.023   0.037   0.027   0.069   0.097   0.045   0.079   597      no structure   (gi  22996879)  

                                                                                                    mean of family:  1.27                                                -0.04                     0.27                     0.037   0.029   0.051   0.025   0.061   0.093   0.042   0.074   611    
                                                                                                standard deviation:  0.35                                                 0.009                    0.021                    0.003   0.012   0.013   0.005   0.01    0.022   0.007   0.009   24     

                                                                                               mean of superfamily:  0.8                                                 -0.056                    0.27                     0.043   0.023   0.06    0.032   0.061   0.09    0.038   0.08    522    
                                                                                                standard deviation:  0.51                                                 0.015                    0.021                    0.008   0.013   0.01    0.007   0.009   0.02    0.01    0.011   184    

########################################################################################################## 
#################  Superfamily : Sfam based on GI 22971392 ,    ID: 31 ################
########################################################################################################## 

Homologous family : Hfam based on GI 22971392 ,    ID: 66

ID    protein_name                                           genus               species             sequence_id    CV-CV'    z-score_CV-CV' solubility   probability    charge    z-score_charge turn      z-score_turn   R       K       D       E       N       G       P       S       length    structure      reference           
 1149 hypothetical protein                                   Chloroflexus        aurantiacus          1846           0.81      0              0            0.69          -0.015     0              0.192     0              0.096   0.004   0.065   0.019   0.004   0.077   0.057   0.054   261      no structure   (gi  22971392)  

                                                                                                    mean of family:  0.81                                                -0.015                    0.192                    0.096   0.004   0.065   0.019   0.004   0.077   0.057   0.054   261    
                                                                                                standard deviation:  0                                                    0                        0                        0       0       0       0       0       0       0       0       0      

                                                                                               mean of superfamily:  0.81                                                -0.015                    0.192                    0.096   0.004   0.065   0.019   0.004   0.077   0.057   0.054   261    
                                                                                                standard deviation:  0                                                    0                        0                        0       0       0       0       0       0       0       0       0      

########################################################################################################## 
#################  Superfamily : Sfam based on GI 1430921 ,    ID: 28 ################
########################################################################################################## 

Homologous family : Hfam based on GI 29610223 ,    ID: 72

ID    protein_name                                           genus               species             sequence_id    CV-CV'    z-score_CV-CV' solubility   probability    charge    z-score_charge turn      z-score_turn   R       K       D       E       N       G       P       S       length    structure      reference           
 1198 lipase LipA                                            Streptomyces        cinnamoneus          1898           0.52     -1.02           0            0.63          -0.052     0.3            0.244    -1.15           0.036   0.051   0.073   0.036   0.029   0.091   0.08    0.044   275      no structure   (genbank  AAB71210)  (gi  2435400)  
 1186 probable secreted lipase                               Streptomyces        coelicolor           1886           0.63      0.05           0            0.65          -0.054    -1.12           0.255     0.57           0.041   0.021   0.055   0.031   0.034   0.1     0.079   0.041   290      no structure   (pir  )  (gi  7481316)  
 1177 putative secreted lipase                               Streptomyces        avermitilis MA-4680  1877           0.72      0.97           0            0.67          -0.051     0.81           0.255     0.58           0.028   0.028   0.056   0.021   0.035   0.094   0.063   0.063   286      no structure   (ddbj  BAC74270)  (gi  29610223)  

                                                                                                    mean of family:  0.62                                                -0.052                    0.251                    0.035   0.033   0.061   0.029   0.033   0.095   0.074   0.049   284    
                                                                                                standard deviation:  0.1                                                  0.002                    0.007                    0.007   0.016   0.01    0.008   0.003   0.005   0.01    0.012   8      

                                                                                               mean of superfamily:  0.82                                                -0.044                    0.248                    0.052   0.031   0.059   0.038   0.029   0.097   0.074   0.047   347    
                                                                                                standard deviation:  0.64                                                 0.018                    0.016                    0.029   0.013   0.008   0.019   0.007   0.007   0.009   0.011   94     

Homologous family : Hfam based on GI 23491929 ,    ID: 84

ID    protein_name                                           genus               species             sequence_id    CV-CV'    z-score_CV-CV' solubility   probability    charge    z-score_charge turn      z-score_turn   R       K       D       E       N       G       P       S       length    structure      reference           
 1240 conserved hypothetical protein                         Corynebacterium     efficiens YS-314     1944          -0.31     -0.71           1            0.58          -0.067    -0.71           0.219    -0.71           0.068   0.023   0.06    0.068   0.023   0.088   0.074   0.034   352      no structure   (ddbj  BAC16903)  (gi  23491928)  
 1234 conserved hypothetical protein                         Corynebacterium     efficiens YS-314     1938           1.57      0.71           0            0.83          -0.012     0.71           0.235     0.71           0.111   0.015   0.046   0.062   0.016   0.097   0.087   0.035   549      no structure   (ddbj  BAC16904)  (gi  23491929)  

                                                                                                    mean of family:  0.63                                                -0.039                    0.227                    0.09    0.019   0.053   0.065   0.02    0.092   0.081   0.034   451    
                                                                                                standard deviation:  1.33                                                 0.039                    0.011                    0.03    0.006   0.01    0.004   0.004   0.006   0.01    0       139    

                                                                                               mean of superfamily:  0.82                                                -0.044                    0.248                    0.052   0.031   0.059   0.038   0.029   0.097   0.074   0.047   347    
                                                                                                standard deviation:  0.64                                                 0.018                    0.016                    0.029   0.013   0.008   0.019   0.007   0.007   0.009   0.011   94     

Homologous family : Hfam based on GI 1430921 ,    ID: 62

ID    protein_name                                           genus               species             sequence_id    CV-CV'    z-score_CV-CV' solubility   probability    charge    z-score_charge turn      z-score_turn   R       K       D       E       N       G       P       S       length    structure      reference           
 1144 triacylglycerol lipase                                 Propionibacterium   acnes P-37           1841           1.28     -0.71           0            0.78          -0.036    -0.71           0.263     0              0.038   0.041   0.062   0.024   0.032   0.106   0.068   0.056   339      no structure   (embl  CAA67627)  (gi  1430921)  
 1162 triacylglycerol lipase                                 synthetic           construct            1861           1.37      0.71           0            0.8           -0.033     0.71           0.263     0              0.038   0.041   0.059   0.024   0.032   0.106   0.068   0.056   339      no structure   (genbank  AAO92397)  (gi  29825359)  

                                                                                                    mean of family:  1.32                                                -0.034                    0.263                    0.038   0.041   0.06    0.024   0.032   0.106   0.068   0.056   339    
                                                                                                standard deviation:  0.06                                                 0.002                    0                        0       0       0.002   0       0       0       0       0       0
[truncated: 356,055 more chars]
